# Supplementary material for: IL6 genetic perturbation mimicking IL-6 inhibition is associated with lower cardiometabolic risk
Source: Nat Cardiovasc Res. 2025 Aug 26;4(9):1172–86. doi: 10.1038/s44161-025-00700-7 (PMC12436178; doi:10.1038/s44161-025-00700-7)
Supplement: Supplementary file 2 — Supplementary Tables 1–19 [file 44161_2025_700_MOESM2_ESM.xlsx]

## Sheet: STable1
Supplementary Table 1.List of the GWAS summary statistics used for the presented analyses.
Phenotype	Source	N	N cases	N controls	Ancestry	PMID
Circulating Interleukin-6	deCODE + SCALLOP + YFS, FINRISK 1997 & FINRISK 2002	74679	NA	NA	100% European	39794498
Fibrinogen	CHARGE Inflammation Working Group	120246	NA	NA	100% European	26561523
Haptoglobin*	Fenland study	10708	NA	NA	100% European	33328453
Serum Amyloid A (SAA)*	Fenland study	10708	NA	NA	100% Icelandic	33328453
Lipoprotein (a)	UK Biobank	290497	NA	NA	96% European; 2% African; 2% South Asian; 0.3% East Asian	33462484
Low-density lipoprotein cholesterol (LDL-C)**	UK Biobank	362516**	NA	NA	96% European; 2% African; 2% South Asian; 0.3% East Asian	33462484
High-density lipoprotein cholesterol (HDL-C)	UK Biobank	332323	NA	NA	96% European; 2% African; 2% South Asian; 0.3% East Asian	33462484
Apolipoprotein B (ApoB)**	UK Biobank	361372**	NA	NA	96% European; 2% African; 2% South Asian; 0.3% East Asian	33462484
Apolipoprotein A (ApoA)	UK Biobank	330515	NA	NA	96% European; 2% African; 2% South Asian; 0.3% East Asian	33462484
Interleukin-6 in cerebrospinal fluid	Knight ADRC+DIAN+ADNI+Ace Alzheimer Center Barcelona+Barcelona-1+PPMI+MARS+SADRC+SAMS+ADC	3506	NA	NA	100% European	39528825
serum C-reactive Protein	Biobank Japan	75391	NA	NA	100% East Asian	29403010
Cardiovascular clinical outcomes
Coronary artery disease	CARDIoGRAMplusC4D + deCODE + EPIC-CVD + GerMIFS5 + GerMIFS6 + GerMIFS7 + Greek Coronary Disease Study + HUNT + MGB + TIMI + UKBB + JBB	1378170	210842	1167328	80% European; 20% East Asian	36474045
Myocardial infarction	CARDIoGRAMplusC4D	169180	43676	125504	>95% European	26343387
Ischemic stroke	GIGASTROKE	1590566	86668	1503898	67% European;25% East Asian	36180795
Large artery stroke***	GIGASTROKE	1513117	9219	1503898	4% African	36180795
Small vessel stroke***	GIGASTROKE	1517518	13620	1503898	3% South Asian	36180795
Cardioembolic stroke***	GIGASTROKE	1516688	12790	1503898	1% Hispanic	36180795
Cryptogenic stroke***	SiGN	36066	3593	32473	82% European; 13% African; 5% Hispanic	35178771
Carotid atherosclerosis (plaque presence)	CHARGE	48434	21540	26894	100% European	30510157
Peripheral artery disease	MVP	243060	31307	211753	77% European; 17% African; 6% Hispanic	31285632
Carotid intima media thickness (mean of maximums)	CAHRGE	71128	NA	NA	100% European	30510157
Coronary artery disease	Biobank Japan	212453	29319	183134	100% East Asian	32514122
Peripheral artery disease	Biobank Japan	212453	3593	208860	100% East Asian	32514122
Ischemic stroke	Biobank Japan	210054	17671	192383	100% East Asian	32514122
Rheumatological clinical outcome (positive controls)
Rheumatoid arthritis	CLEAR+GENRA+BBJ+Chinese+IORRA1+IORRA2+Korean+Kyoto1+Kyoto2+Osaka+ACR_REF+BRASS_manchester+CANADA+CORRONA+Dutch+EIRA+German_CARDERA+Manchester_exome+Manchester_gsa+NARAC1+NARAC2+NHS+Partners+RACI_ES+RACI_i2b2+RACI_NL+RACI_SE_E+RACI_SE_U+RACI_UK+RACI_US+ReAct+Spain1+Spain2+Vanderbilt_manchester+WTCCC+My_EIRA	276020	35871	240149	62% European; 31% East Asian; 3% African; 3% South Asian; 1% Arab	36333501
Polymyalgia rheumatica	UK Biobank + FinnGen	424651	8156	416495	100% European	38788669
Infectious diseases
Any infection (hospital admission)	UK Biobank + FinnGen	700649	123508	577141	100% European	36773317
Pneumonia (hospital admission)	UK Biobank + FinnGen	700649	55241	645408	100% European	36773317
Urinary tract infection	UK Biobank	486484	21958	464526	100% European	36716318
Skin and soft tissue infections	UK Biobank	405346	6107	399239	100% European	33662382
Candida infection (hospital admission)	UK Biobank + FinnGen	698263	7286	690977	100% European	36773317
Influenza	MVP	607323	7712	599611	80% European; 19% African; 1%American	39024449
Sepsis
Sepsis (hospital admission)	UK Biobank + FinnGen	682462	18931	663531	100% European	36773317
Sepsis (aged <75)	UK Biobank	474437	11568	462869	100% European	36716318
Critical sepsis (28-day mortality)	UK Biobank	431428	347	431081	100% European	36716318
Critical sepsis vs. sepsis	UK Biobank	11361	1380	9981	100% European	36716318
Covid -19
Covid vs. population	COVID19-hg GWAS meta-analyses round 7	2942817	159840	2782977	88.7% European; 4.7% African; 2.8% American; 1.8% South Asian; 1.3% East Asian; 0.6% Arab; 0.1% Hispanic	https://www.covid19hg.org/results/r7/
Hospitalized covid vs. population	COVID19-hg GWAS meta-analyses round 7	2401372	44986	2356386	88% European; 3% American; 5% African; 2% South Asian; 1.4% East Asian; 0.7% Arab	https://www.covid19hg.org/results/r7/
Very severe respiratory confirmed covid vs. population	COVID19-hg GWAS meta-analyses round 7	1163698	18152	1145546	93.7% European; 4% South Asian; 1% African; 0.6% American; 0.4% East Asian; 0.3% Arab	https://www.covid19hg.org/results/r7/
Allergic endpoints
Athsma	UK Biobank	1376071	121940	1254131	100% European	36777996
Atopic dermatitis	ALSPAC + B58C + BAMSE (wave1) + BAMSE (wave2) + CAMP + CATSS + CHOP + COPSAC2000 + COPSAC2010 + DANFUND + DNBC + ECRHS + Estonian Biobank + FINNGEN + GENEVA_AFFY + GENEVA_ILLUMINA + GENUFADext (SHIP1) + GENUFAD (SHIP2) + GERA + GINILISAsouth + GINILISAnorth + HEALTH cohorts + HUNT + INMA + IOW + MAAS + MAS_HNR + MoBa_children + NCRC_ADC + NFBC66 + NTR + PIAMA + The Raine Study + SALTY + SAPALDIA_…	864982	60653	804329	100% European	37794016
Diabetes
Type 2 diabetes	DIAGRAM/DIAMANTE/T2DGGI	2535601	428452	2107149	60.3% European; 19.83% East Asian; 10.48% African American; 5.86% Hispanic; 3.34% South Asian; 0.19% South African;	38374256
Metabolic related traits
Random glucose	MAGIC	476326	NA	NA	>95% European	37679419
Glycated haemoglobin (HbA1c)	MAGIC	281416	NA	NA	100% European	34059833
Fasting insulin
Fasting glucose
2h-glucose post-challenge (2hGlu)
Modified Stumvoll Insulin Sensitivity Index (ISI)	MAGIC	110707	NA	NA	100% European	37291194
Body mass index (BMI)	GIANT	694649	NA	NA	100% European	30239722
Waist-to-Hip Ratio
Visceral adipose tissue volume (VAT)	UK Biobank	38965	NA	NA	100% European	35773277
Abdominal subcutaneous adipose tissue volume (ASAT)
Gluteofemoral adipose tissue volume (GFAT)
Blood cell counts
red blood cell count (RBC count)	Blood Cell Consortium	746667	NA	NA	75% European; 1.8% African; 1.1% South Asian; 20.7% East Asian; 1.3% Hispanic	32888493
hemoglobin concentration (HGB)
hematocrit (HCT)
mean corpuscular hemoglobin (MCH)
mean corpuscular volume (MCV)
mean corpuscular hemoglobin concentration (MCHC)
RBC distribution width (RDW)
total white blood cell count (WBC count)
neutrophil count (Neutro)
lymphocyte count (Lympho)
monocyte count (Mono)
basophil count (Baso)
eosinophil count (Eosin)
platelet count (PLT count)
mean platelet volume (MPV)
metabolites
249 circulating metabolites	UK Biobank+Estonian Biobank	619,372	NA	NA	>95% European	https://www.medrxiv.org/content/10.1101/2024.10.15.24315557v2
*quantified using an aptamer-based proteomics assay by SomaScan©.
** GWAS adjusted for statin usage.
*** Defined according to the TOAST (Trial of Org 10172 in Acute Stroke Treatment) subtyping system.

## Sheet: STable2
Supplementary Table 2. Genetic variants included in the 12-, 8- and 3-variant IL6 genetic instruments of IL-6 signaling downregulation.
SNP	Chr	Position (hg19)	Effect allele	Other allele	Beta (UKB+CHARGE)	Standard error (UKB+CHARGE)	Minor Allele Frequency (UKB+CHARGE)	p-value (UKB+CHARGE)	Location	variance in CRP explained — R2	F-statistic	Minor allele frequency across ethnic backgrounds in the UK Biobank
												White	Black	Asian
12-variant IL6 genetic instrument (300 kb upstream or downstream of IL6)
rs4719703	7	22585324	A	T	-0.0182	0.0033	0.1032	2.3x10-08	Outside IL6	6.13124e-05	35.2893	0.103	0.294	0.127
rs111654392	7	22649261	C	G	-0.0358	0.0061	0.0319	4.6x10-09	Outside IL6	7.91602e-05	45.5627	0.032	0.004	0.015
rs6962836	7	22705474	A	G	-0.0186	0.003	0.1407	3.0x10-10	Outside IL6	8.36556e-05	48.1503	0.14	0.427	0.144
rs1004224	7	22706842	C	G	-0.014	0.0024	0.2446	1.0x10-08	Outside IL6	7.24302e-05	41.6888	0.236	0.205	0.46
rs57561814	7	22753675	C	G	-0.0482	0.0042	0.0702	7.7x10-31	Outside IL6	0.000303285	174.602	0.062	0.124	0.273
rs1880241	7	22759469	A	G	0.0252	0.002	0.4963	3.5x10-35	Outside IL6	0.000317503	182.79	0.494	0.467	0.34
rs6461665	7	22796312	A	G	-0.0149	0.0022	0.3028	2.9x10-11	Outside IL6	9.3738e-05	53.9541	0.288	0.332	0.378
rs79941637	7	22876582	A	T	0.0292	0.0045	0.0581	7.1x10-11	Outside IL6	9.33204e-05	53.7137	0.056	0.075	0.172
rs61542988	7	22882291	T	C	-0.0271	0.0023	0.2551	5.7x10-31	Outside IL6	0.000279111	160.682	0.247	0.444	0.367
rs1581498	7	22908243	A	G	-0.0135	0.002	0.4933	3.4x10-11	Outside IL6	9.11086e-05	52.4405	0.484	0.2	0.383
rs11767035	7	22927553	A	G	0.0164	0.0022	0.2819	2.5x10-13	Outside IL6	0.000108892	62.6777	0.285	0.033	0.231
rs141072253	7	22951160	T	C	-0.0408	0.0051	0.0472	1.1x10-15	Outside IL6	0.000149725	86.1841	0.045	0.008	0.008
8-variant IL6 genetic instrument (100 kb upstream or downstream of IL6)
rs1004224	7	22706842	C	G	-0.014	0.0024	0.2446	1.0x10-08	Outside IL6	7.24302e-05	41.6888	0.236	0.205	0.46
rs113424631	7	22868389	A	G	-0.0289	0.0045	0.0581	1.1x10-10	Outside IL6	9.14127e-05	52.6156	0.056	0.075	0.172
rs12673996	7	22833400	T	C	-0.027	0.0024	0.2238	2.2x10-28	Outside IL6	0.000253274	145.804	0.218	0.216	0.279
rs1880241	7	22759469	A	G	0.0252	0.002	0.4963	3.5x10-35	Outside IL6	0.000317503	182.79	0.494	0.467	0.34
rs35841035	7	22862606	A	G	0.0185	0.0025	0.2819	3.6x10-13	Outside IL6	0.000138565	79.7593	0.205	0.019	0.057
rs57561814	7	22753675	C	G	-0.0482	0.0042	0.0702	7.7x10-31	Outside IL6	0.000303285	174.602	0.062	0.124	0.273
rs6461665	7	22796312	A	G	-0.0149	0.0022	0.3028	2.9x10-11	Outside IL6	9.3738e-05	53.9541	0.288	0.332	0.378
rs6962836	7	22705474	A	G	-0.0186	0.003	0.1407	3.0x10-10	Outside IL6	8.36556e-05	48.1503	0.14	0.427	0.144
3-variant IL6 genetic instrument (10 kb upstream or downstream of IL6)
rs1524107	7	22768219	T	C	-0.0551	0.0049	0.0527	1.8x10-29	IL6 intron	0.000303132	174.514	0.045	0.085	0.321
rs1880241	7	22759469	A	G	0.0252	0.002	0.4963	3.5x10-35	Outside IL6	0.000317503	182.79	0.494	0.467	0.34
rs7801617	7	22758082	A	G	0.0211	0.0034	0.1003	3.4x10-10	Outside IL6	8.03514e-05	46.2484	0.096	0.452	0.146
Abbreviations: Chr: chromosome; SNP: single nucleotide polymorphism. Betas, standard errors, and p-values are derived from linear regression analyses for ln-transformed C-reactive protein (CRP) levels in additive models for the given effect allele adjusted for age, sex, and principal ancestry components. The betas are interpreted as percentual (%) changes in CRP as a result of the presence of one…

## Sheet: STable3
Supplementary Table 3. Baseline characteristics of the UK Biobank participants with available genetic data.
Baseline characteristics	N = 464,264
Female, N (%)	251,629 (54.2)
Age, mean (SD)	57.1 (8.1)
Smoking status, N (%)
Never	252,837 (54.46)
Previous	160,380 (34.55)
Current	48,695 (10.49)
CRP levels (mg/L), median (IQR)	1.33 (0.66 to 2.76)
SBP (mmHg), mean (SD)	137.90 (18.60)
DBP (mmHg), mean (SD)	82.25 (10.12)
HbA1c (mmol/mol), mean (SD)	36.12 (6.751)
History of diabetes, N (%)	24,132 (5.20)
History of hypertension, N (%)	138,900 (29.92)
Ethnicity, N (%)
White	437,781 (94.30)
Asian	8,907 (1.92)
Black	7,157 (1.54)
Mixed	2,716 (0.59)
CRP: C-reactive protein; DBP: diastolic blood pressure; IQR: interquartile range; SD: standard deviation; SBP: systolic blood pressure. Missing data for smoking (n=2501), CRP (n=22634), SBP (n=509), DBP (n=507), HbA1c (n=22949), ethnicity (n=8156).

## Sheet: STable4
Supplementary Table 4. Associations of genetic instruments for IL-6 signaling downregulation with C-reactive protein (CRP) levels in the population-based UK Biobank (N=464,264).
Full cohort
12-variant	N	Median CRP	% decrease in median [95% CIs]	% CRP >= 2 mg/L
IL6 GRS		(mg/L)
Top 25%	116067	1.37 [0.68-2.84]	Ref	36.48
Bottom 25%	116084	1.26 [0.62-2.64]	8.03 [6.62-8.76]	33.69
Top 10%	46427	1.38 [0.69-2.87]	Ref	36.76
Bottom 10%	46427	1.22 [0.61-2.55]	11.59 [10.22-13.57]	32.53
Top 5%	23227	1.38 [0.69-2.88]	Ref	36.92
Bottom 5%	23239	1.17 [0.58-2.46]	15.22 [13.14-17.27]	31.4
Top 1%	4646	1.39 [0.7-2.86]	Ref	36.85
Bottom 1%	4644	1.06 [0.51-2.26]	23.74 [20.0-28.57]	28.49
8-variant	N	Median CRP	% decrease in median [95% CIs]	% CRP >= 2 mg/L
IL6 GRS		(mg/L)
Top 25%	117197	1.37 [0.68-2.84]	Ref	36.41
Bottom 25%	116067	1.27 [0.62-2.64]	7.3 [6.57-8.7]	33.8
Top 10%	46992	1.38 [0.68-2.86]	Ref	36.64
Bottom 10%	46560	1.23 [0.61-2.56]	10.87 [9.49-12.32]	32.69
Top 5%	26575	1.38 [0.68-2.85]	Ref	36.71
Bottom 5%	23250	1.19 [0.58-2.49]	13.77 [11.59-15.71]	31.91
Top 1%	5749	1.35 [0.68-2.79]	Ref	35.83
Bottom 1%	4644	1.01 [0.49-2.16]	25.19 [22.14-29.41]	27.17
3-variant	N	Median CRP	% decrease in median [95% CIs]	% CRP >= 2 mg/L
IL6 GRS		(mg/L)
Top 25%	116069	1.36 [0.68-2.82]	Ref	36.11
Bottom 25%	136744	1.29 [0.63-2.69]	5.15 [4.41-6.57]	34.43
Top 10%	113946	1.36 [0.68-2.82]	Ref	36.13
Bottom 10%	47258	1.24 [0.61-2.6]	8.82 [7.35-10.22]	33.03
Top 5%	39331	1.37 [0.68-2.86]	Ref	36.53
Bottom 5%	23329	1.2 [0.59-2.5]	12.41 [10.87-14.49]	31.98
Top 1%	5423	1.36 [0.66-2.82]	Ref	35.44
Bottom 1%	22836	1.2 [0.59-2.5]	11.76 [7.63-15.11]	31.98
White ancestry
12-variant	N	Median CRP	% decrease in median [95% CIs]	% CRP >= 2 mg/L
IL6 GRS		(mg/L)
Top 25%	109578	1.37 [0.68-2.83]	Ref	36.38
Bottom 25%	109446	1.27 [0.63-2.64]	7.3 [6.57-8.7]	33.72
Top 10%	43838	1.38 [0.69-2.86]	Ref	36.69
Bottom 10%	43832	1.24 [0.62-2.57]	10.14 [8.09-11.51]	32.96
Top 5%	22327	1.38 [0.69-2.87]	Ref	36.9
Bottom 5%	21895	1.23 [0.61-2.53]	10.87 [8.82-13.57]	32.36
Top 1%	4424	1.38 [0.7-2.85]	Ref	36.71
Bottom 1%	4412	1.2 [0.6-2.44]	13.04 [8.76-18.25]	31.5
8-variant	N	Median CRP	% decrease in median [95% CIs]	% CRP >= 2 mg/L
IL6 GRS		(mg/L)
Top 25%	109448	1.37 [0.68-2.83]	Ref	36.3
Bottom 25%	109713	1.28 [0.63-2.64]	6.57 [5.84-7.97]	33.9
Top 10%	44036	1.38 [0.68-2.84]	Ref	36.53
Bottom 10%	44004	1.25 [0.62-2.58]	9.42 [7.3-10.79]	33.17
Top 5%	26039	1.38 [0.68-2.85]	Ref	36.64
Bottom 5%	22130	1.24 [0.61-2.56]	10.14 [8.03-12.32]	32.73
Top 1%	5641	1.35 [0.68-2.79]	Ref	35.9
Bottom 1%	4431	1.17 [0.59-2.41]	13.33 [8.96-18.12]	31.1
3-variant	N	Median CRP	% decrease in median [95% CIs]	% CRP >= 2 mg/L
IL6 GRS		(mg/L)
Top 25%	109996	1.36 [0.67-2.81]	Ref	35.99
Bottom 25%	123874	1.29 [0.63-2.69]	5.15 [3.7-5.88]	34.42
Top 10%	109084	1.36 [0.68-2.81]	Ref	36.01
Bottom 10%	123874	1.29 [0.63-2.69]	5.15 [3.7-5.88]	34.42
Top 5%	35814	1.37 [0.68-2.84]	Ref	36.34
Bottom 5%	33618	1.26 [0.62-2.6]	8.03 [5.88-9.49]	33.17
Top 1%	35814	1.37 [0.68-2.84]	Ref	36.34
Bottom 1%	17235	1.25 [0.61-2.57]	8.76 [6.57-10.87]	33.05
Asian ancestry
12-variant	N	Median CRP	% decrease in median [95% CIs]	% CRP >= 2 mg/L
IL6 GRS		(mg/L)
Top 25%	2227	1.7 [0.83-3.48]	Ref	43.96
Bottom 25%	2227	1.32 [0.67-2.74]	22.35 [15.95-28.49]	34.8
Top 10%	892	1.82 [0.85-3.6]	Ref	45.18
Bottom 10%	891	1.28 [0.64-2.75]	29.48 [19.52-35.64]	33.56
Top 5%	446	1.72 [0.85-3.6]	Ref	43.27
Bottom 5%	446	1.24 [0.59-2.59]	27.91 [15.79-37.56]	32.06
Top 1%	92	1.84 [0.82-3.44]	Ref	45.65
Bottom 1%	90	1.28 [0.64-2.47]	29.97 [-1.54-49.31]	31.11
8-variant	N	Median CRP	% decrease in median [95% CIs]	% CRP >= 2 mg/L
IL6 GRS		(mg/L)
Top 25%	2238	1.66 [0.8-3.43]	Ref	43.12
Bottom 25%	2239	1.34 [0.67-2.79]	19.28 [11.67-25.15]	35.1
Top 10%	891	1.75 [0.84-3.58]	Ref	44.33
Bottom 10%	891	1.25 [0.62-2.72]	28.57 [19.39-36.16]	33.33
Top 5%	446	1.83 [0.84-3.86]	Ref	45.29
Bottom 5%	446	1.26 [0.6-2.69]	30.96 [19.33-39.13]	31.84
Top 1%	91	1.84 [0.89-3.65]	Ref	48.35
Bottom 1%	108	1.22 [0.59-2.04]	33.7 [4.0-53.62]	27.78
3-variant	N	Median CRP	% decrease in median [95% CIs]	% CRP >= 2 mg/L
IL6 GRS		(mg/L)
Top 25%	3016	1.7 [0.82-3.47]	Ref	43.9
Bottom 25%	2534	1.37 [0.7-2.81]	19.41 [13.77-25.71]	35.95
Top 10%	1079	1.59 [0.75-3.38]	Ref	41.61
Bottom 10%	891	1.29 [0.65-2.6]	18.87 [8.72-28.57]	32.66
Top 5%	668	1.56 [0.73-3.09]	Ref	41.47
Bottom 5%	737	1.28 [0.66-2.54]	17.68 [5.71-30.11]	32.29
Top 1%	194	1.58 [0.82-3.11]	Ref	38.66
Bottom 1%	737	1.28 [0.66-2.54]	18.99 [-1.55-34.22]	32.29
Black ancestry
12-variant	N	Median CRP	% decrease in median [95% CIs]	% CRP >= 2 mg/L
IL6 GRS		(mg/L)
Top 25%	1790	1.35 [0.63-3.02]	Ref	36.37
Bottom 25%	1790	1.37 [0.62-3.05]	-1.48 [-11.45-7.75]	38.1
Top 10%	718	1.38 [0.63-3.01]	Ref	37.19
Bottom 10%	716	1.17 [0.58-2.54]	14.86 [1.1-26.0]	33.66
Top 5%	358	1.41 [0.65-3.08]	Ref	39.39
Bottom 5%	359	1.11 [0.5-2.35]	21.28 [6.29-41.35]	31.2
Top 1%	72	1.88 [0.84-4.12]	Ref	47.22
Bottom 1%	72	0.92 [0.45-1.87]	51.33 [18.33-69.62]	22.22
8-variant	N	Median CRP	% decrease in median [95% CIs]	% CRP >= 2 mg/L
IL6 GRS		(mg/L)
Top 25%	1798	1.42 [0.67-3.0]	Ref	37.15
Bottom 25%	1790	1.36 [0.63-2.97]	4.58 [-4.86-12.0]	37.26
Top 10%	768	1.42 [0.65-3.02]	Ref	38.02
Bottom 10%	726	1.18 [0.59-2.65]	16.61 [4.85-28.43]	33.8
Top 5%	360	1.38 [0.63-2.84]	Ref	36.11
Bottom 5%	359	1.08 [0.49-2.56]	21.45 [6.55-36.84]	32.59
Top 1%	112	1.19 [0.56-2.21]	Ref	30.36
Bottom 1%	72	1.09 [0.44-1.98]	8.79 [-37.14-39.32]	25
3-variant	N	Median CRP	% decrease in median [95% CIs]	% CRP >= 2 mg/L
IL6 GRS		(mg/L)
Top 25%	1796	1.35 [0.63-3.05]	Ref	36.8
Bottom 25%	1940	1.35 [0.65-3.01]	0.0 [-8.59-8.57]	37.42
Top 10%	1111	1.4 [0.62-3.1]	Ref	37.44
Bottom 10%	979	1.35 [0.63-2.9]	3.57 [-9.63-14.29]	36.47
Top 5%	1111	1.4 [0.62-3.1]	Ref	37.44
Bottom 5%	363	1.24 [0.6-2.7]	11.43 [-6.67-26.62]	34.71
Top 1%	1111	1.4 [0.62-3.1]	Ref	37.44
Bottom 1%	73	1.09 [0.57-2.12]	22.14 [-21.64-40.71]	27.4
CRP: C-reactive protein; GRS: genetic risk score; IL6: gene encoding interleukin-6; Ref: reference. Median values are accompanied by the 25th and 75th percentiles [interquartile range] and mean values by ± standard deviation.

## Sheet: STable5
Supplementary Table 5. Evidence of expression quantitative trait loci (eQTL) for the variants included in the IL6 genetic instruments (extracted from the eQTL catalogue resource and eQTLGen for whole blood).
File	gene_id	rsid	sample_group	tissue_label	chromosome	position	ref	alt	variant	ma_samples	maf	p-value	beta	se	type	ac	an	r2	median_tpm	study_id	study_label	condition_label	sample_size	quant_method
12-variant IL6 genetic instrument (300 kb upstream or downstream of IL6)
eQTLGen phase I	ENSG00000136244	rs1004224	whole blood	whole blood	7	22768562	C	G	chr7_22667223_C_G	30423	NA	6.4523e-06	NA	NA	SNP	NA	NA	NA	NA	eQTLGen phase I	eQTLGen Consortium	NA	30423	NA
QTD000011	ENSG00000136244	rs1004224	macrophage_Salmonella	macrophage	7	22667223	C	G	chr7_22667223_C_G	36	0.238095	2.14047e-05	0.582577	0.127705	SNP	127	168	0.7994	5791.35	QTS000001	Alasoo_2018	Salmonella_5h	84	ge
QTD000499	ENSG00000136244	rs6461665	monocyte_CD16_naive	CD16+ monocyte	7	22756693	G	A	chr7_22756693_G_A	54	0.433333	0.000371165	0.428303	0.114861	SNP	102	180	0.9794	0.535	QTS000026	Schmiedel_2018	naive	90	ge
QTD000011	ENSG00000136244	rs1880241	macrophage_Salmonella	macrophage	7	22719850	A	G	chr7_22719850_A_G	58	0.494048	0.000406134	-0.367399	0.0988442	SNP	85	168	0.94302	5791.35	QTS000001	Alasoo_2018	Salmonella_5h	84	ge
QTD000105	ENSG00000136244	rs141072253	T-cell	T cell	7	22911541	C	T	chr7_22911541_C_T	22	0.0625	0.000794477	0.711571	0.208273	SNP	21	368	0.88649	2.508	QTS000012	GENCORD	naive	184	ge
QTD000414	ENSG00000136244	rs61542988	monocyte_LPS	monocyte	7	22842672	C	T	chr7_22842672_C_T	108	0.38587	0.00110986	-0.174113	0.0524737	SNP	142	368	0.99782	2657.33	QTS000024	Quach_2016	LPS_6h	184	ge
QTD000051	ENSG00000136244	rs6461665	brain	brain (DLPFC)	7	22756693	G	A	chr7_22756693_G_A	339	0.492693	0.00112079	-0.202434	0.0617399	SNP	472	958	0.98007	0.431	QTS000005	BrainSeq	naive	479	ge
QTD000110	ENSG00000136244	rs1004224	LCL	LCL	7	22667223	C	G	chr7_22667223_C_G	169	0.213483	0.00112324	0.227689	0.0694211	SNP	700	890		0.753	QTS000013	GEUVADIS	naive	445	ge
QTD000379	ENSG00000136244	rs1880241	macrophage_Listeria	macrophage	7	22719850	A	G	chr7_22719850_A_G	117	0.484663	0.00132088	-0.204214	0.0623773	SNP	158	326	0.99991	68.484	QTS000021	Nedelec_2016	Listeria_5h	163	ge
QTD000201	ENSG00000136244	rs1880241	brain_spinal_cord	brain (spinal cord)	7	22719850	A	G	chr7_22719850_A_G	92	0.496032	0.0021851	0.304197	0.096968	SNP	127	252		2.622	QTS000015	GTEx	naive	126	ge
QTD000389	ENSG00000136244	rs1004224	macrophage_Salmonella	macrophage	7	22667223	C	G	chr7_22667223_C_G	58	0.212575	0.00265992	0.279051	0.0913472	SNP	263	334	0.98224	962.502	QTS000021	Nedelec_2016	Salmonella_5h	167	ge
QTD000001	ENSG00000136244	rs1004224	macrophage_naive	macrophage	7	22667223	C	G	chr7_22667223_C_G	36	0.238095	0.00369261	0.556615	0.185187	SNP	127	168	0.7994	5.24	QTS000001	Alasoo_2018	naive	84	ge
QTD000608	ENSG00000136244	rs6962836	B_naive	B cell	7	22665855	A	G	chr7_22665855_A_G	255	0.138265	0.00388623	0.175504	0.060639	SNP	272	1960	0.86024		QTS000038	OneK1K	naive	980	ge
QTD000276	ENSG00000136244	rs61542988	minor_salivary_gland	minor salivary gland	7	22842672	C	T	chr7_22842672_C_T	72	0.305556	0.00451884	-0.275845	0.0954425	SNP	88	288		5.587	QTS000015	GTEx	naive	144	ge
QTD000389	ENSG00000136244	rs1880241	macrophage_Salmonella	macrophage	7	22719850	A	G	chr7_22719850_A_G	119	0.479042	0.00467911	-0.223994	0.0780254	SNP	160	334	0.99991	962.502	QTS000021	Nedelec_2016	Salmonella_5h	167	ge
QTD000001	ENSG00000136244	rs6461665	macrophage_naive	macrophage	7	22756693	G	A	chr7_22756693_G_A	39	0.279762	0.00492348	-0.45345	0.156064	SNP	47	168	0.95393	5.24	QTS000001	Alasoo_2018	naive	84	ge
QTD000011	ENSG00000136244	rs57561814	macrophage_Salmonella	macrophage	7	22714056	G	C	chr7_22714056_G_C	13	0.0833333	0.00522928	-0.539625	0.187092	SNP	14	168	0.94426	5791.35	QTS000001	Alasoo_2018	Salmonella_5h	84	ge
QTD000216	ENSG00000136244	rs4719703	fibroblast	fibroblast	7	22545705	A	T	chr7_22545705_A_T	108	0.120083	0.005258	0.219243	0.078191	SNP	116	966		10.849	QTS000015	GTEx	naive	483	ge
QTD000276	ENSG00000136244	rs6962836	minor_salivary_gland	minor salivary gland	7	22665855	A	G	chr7_22665855_A_G	44	0.163194	0.00601346	-0.362439	0.129755	SNP	47	288		5.587	QTS000015	GTEx	naive	144	ge
QTD000291	ENSG00000136244	rs1581498	ovary	ovary	7	22868624	G	A	chr7_22868624_G_A	119	0.488024	0.00695533	-0.205528	0.0751137	SNP	171	334		1.019	QTS000015	GTEx	naive	167	ge
QTD000692	ENSG00000136244	rs57561814	combined_CD4_Memory_STIM_5D	CD4+ memory T cell	7	22714056	G	C	chr7_22714056_G_C	15	0.0860215	0.00777536	-0.675051	0.247142	SNP	16	186	0.91237		QTS000041	Cytoimmgen	anti-CD3-CD28_5D	93	ge
QTD000394	ENSG00000136244	rs1880241	placenta_naive	placenta	7	22719850	A	G	chr7_22719850_A_G	111	0.473154	0.00780572	-0.313566	0.116092	SNP	157	298	0.99865	1.933	QTS000022	Peng_2018	naive	149	ge
QTD000361	ENSG00000136244	rs141072253	iPSC	iPSC	7	22911541	C	T	chr7_22911541_C_T	23	0.0357143	0.00839857	-0.355542	0.134027	SNP	23	644	0.67556	0.269	QTS000016	HipSci	naive	322	ge
QTD000021	ENSG00000136244	rs79941637	monocyte	monocyte	7	22836963	A	T	chr7_22836963_A_T	13	0.0340314	0.00925188	-0.546424	0.207636	SNP	13	382		1.221	QTS000002	BLUEPRINT	naive	191	ge
QTD000424	ENSG00000136244	rs1004224	monocyte_R848	monocyte	7	22667223	C	G	chr7_22667223_C_G	79	0.222513	0.0105825	0.152976	0.0592053	SNP	297	382	0.97221	6259.82	QTS000024	Quach_2016	R848_6h	191	ge
QTD000001	ENSG00000136244	rs1880241	macrophage_naive	macrophage	7	22719850	A	G	chr7_22719850_A_G	58	0.494048	0.0111528	-0.362467	0.138979	SNP	85	168	0.94302	5.24	QTS000001	Alasoo_2018	naive	84	ge
QTD000574	ENSG00000136244	rs141072253	pancreatic_islet	pancreatic islet	7	22911541	C	T	chr7_22911541_C_T	7	0.0275591	0.0129364	0.596269	0.236058	SNP	7	254	0.90446	15.719	QTS000033	PISA	naive	127	ge
QTD000474	ENSG00000136244	rs1880241	B-cell_naive	B cell	7	22719850	A	G	chr7_22719850_A_G	58	0.412088	0.0129955	0.329582	0.129563	SNP	107	182	0.99988	147.849	QTS000026	Schmiedel_2018	naive	91	ge
QTD000346	ENSG00000136244	rs57561814	uterus	uterus	7	22714056	G	C	chr7_22714056_G_C	30	0.124031	0.013111	-0.381681	0.151446	SNP	32	258		1.849	QTS000015	GTEx	naive	129	ge
QTD000424	ENSG00000136244	rs1880241	monocyte_R848	monocyte	7	22719850	A	G	chr7_22719850_A_G	137	0.489529	0.0133194	-0.111347	0.0445314	SNP	187	382	0.99984	6259.82	QTS000024	Quach_2016	R848_6h	191	ge
QTD000021	ENSG00000136244	rs141072253	monocyte	monocyte	7	22911541	C	T	chr7_22911541_C_T	16	0.0418848	0.013349	0.458495	0.183428	SNP	16	382		1.221	QTS000002	BLUEPRINT	naive	191	ge
QTD000201	ENSG00000136244	rs111654392	brain_spinal_cord	brain (spinal cord)	7	22609642	G	C	chr7_22609642_G_C	10	0.0396825	0.0156116	0.65016	0.264755	SNP	10	252		2.622	QTS000015	GTEx	naive	126	ge
QTD000379	ENSG00000136244	rs1004224	macrophage_Listeria	macrophage	7	22667223	C	G	chr7_22667223_C_G	58	0.214724	0.0163507	0.185572	0.0764072	SNP	256	326	0.98224	68.484	QTS000021	Nedelec_2016	Listeria_5h	163	ge
QTD000603	ENSG00000136244	rs1880241	cM	monocyte	7	22719850	A	G	chr7_22719850_A_G	89	0.318653	0.0164588	0.243642	0.10062	SNP	263	386	0.95783		QTS000037	Perez_2022	naive	193	ge
QTD000201	ENSG00000136244	rs6962836	brain_spinal_cord	brain (spinal cord)	7	22665855	A	G	chr7_22665855_A_G	32	0.134921	0.0165262	-0.387788	0.159319	SNP	34	252		2.622	QTS000015	GTEx	naive	126	ge
QTD000206	ENSG00000136244	rs6962836	brain_substantia_nigra	brain (substantia nigra)	7	22665855	A	G	chr7_22665855_A_G	37	0.179825	0.0168568	-0.364618	0.149988	SNP	41	228		2.939	QTS000015	GTEx	naive	114	ge
QTD000414	ENSG00000136244	rs1581498	monocyte_LPS	monocyte	7	22868624	G	A	chr7_22868624_G_A	97	0.353261	0.0169482	0.127935	0.0530471	SNP	238	368	0.99423	2657.33	QTS000024	Quach_2016	LPS_6h	184	ge
QTD000105	ENSG00000136244	rs1581498	T-cell	T cell	7	22868624	G	A	chr7_22868624_G_A	124	0.445652	0.0178228	0.23953	0.100109	SNP	164	368	0.98899	2.508	QTS000012	GENCORD	naive	184	ge
QTD000075	ENSG00000136244	rs6962836	DLPFC_naive	brain (DLPFC)	7	22665855	A	G	chr7_22665855_A_G	202	0.197099	0.0178401	-0.149253	0.0628225	SNP	231	1172	0.99213	0.513	QTS000008	CommonMind	naive	586	ge
QTD000534	ENSG00000136244	rs6962836	fat	adipose	7	22665855	A	G	chr7_22665855_A_G	95	0.135171	0.0184164	-0.251258	0.106117	SNP	103	762	0.85181	1.425	QTS000029	TwinsUK	naive	381	ge
QTD000051	ENSG00000136244	rs1004224	brain	brain (DLPFC)	7	22667223	C	G	chr7_22667223_C_G	202	0.234864	0.0189312	0.165247	0.0701646	SNP	733	958	0.89484	0.431	QTS000005	BrainSeq	naive	479	ge
QTD000726	ENSG00000136244	rs1004224	TCM_STIM_16H	CD4+ T cell	7	22667223	C	G	chr7_22667223_C_G	39	0.225	0.0191199	0.39606	0.16584	SNP	156	200	0.77447		QTS000041	Cytoimmgen	anti-CD3-CD28_16h	100	ge
QTD000504	ENSG00000136244	rs6461665	monocyte_naive	monocyte	7	22756693	G	A	chr7_22756693_G_A	55	0.434066	0.0193599	0.27488	0.115045	SNP	103	182	0.9794	4.006	QTS000026	Schmiedel_2018	naive	91	ge
QTD000216	ENSG00000136244	rs1880241	fibroblast	fibroblast	7	22719850	A	G	chr7_22719850_A_G	356	0.498965	0.0201446	-0.116795	0.0500919	SNP	482	966		10.849	QTS000015	GTEx	naive	483	ge
QTD000499	ENSG00000136244	rs1880241	monocyte_CD16_naive	CD16+ monocyte	7	22719850	A	G	chr7_22719850_A_G	57	0.411111	0.0201987	0.314411	0.132486	SNP	106	180	0.99988	0.535	QTS000026	Schmiedel_2018	naive	90	ge
QTD000196	ENSG00000136244	rs1880241	brain_putamen	brain (putamen)	7	22719850	A	G	chr7_22719850_A_G	126	0.473529	0.0210511	0.19325	0.0829104	SNP	161	340		2.265	QTS000015	GTEx	naive	170	ge
QTD000141	ENSG00000136244	rs61542988	artery_tibial	artery (tibial)	7	22842672	C	T	chr7_22842672_C_T	298	0.306507	0.0212998	0.115268	0.0499208	SNP	358	1168		2.187	QTS000015	GTEx	naive	584	ge
QTD000216	ENSG00000136244	rs111654392	fibroblast	fibroblast	7	22609642	G	C	chr7_22609642_G_C	25	0.0258799	0.0213203	-0.382409	0.165542	SNP	25	966		10.849	QTS000015	GTEx	naive	483	ge
QTD000326	ENSG00000136244	rs1880241	spleen	spleen	7	22719850	A	G	chr7_22719850_A_G	164	0.484582	0.0217555	-0.163005	0.0705137	SNP	220	454		4.797	QTS000015	GTEx	naive	227	ge
QTD000608	ENSG00000136244	rs1880241	B_naive	B cell	7	22719850	A	G	chr7_22719850_A_G	719	0.486225	0.0221154	0.0911466	0.0397659	SNP	953	1960	0.96256		QTS000038	OneK1K	naive	980	ge
QTD000141	ENSG00000136244	rs6962836	artery_tibial	artery (tibial)	7	22665855	A	G	chr7_22665855_A_G	188	0.180651	0.0225643	-0.137788	0.0602494	SNP	211	1168		2.187	QTS000015	GTEx	naive	584	ge
QTD000100	ENSG00000136244	rs111654392	fibroblast	fibroblast	7	22609642	G	C	chr7_22609642_G_C	7	0.0188172	0.0233581	-0.637547	0.278641	SNP	6	372	0.77779	377.341	QTS000012	GENCORD	naive	186	ge
QTD000321	ENSG00000136244	rs6962836	small_intestine	small intestine	7	22665855	A	G	chr7_22665855_A_G	57	0.175287	0.0236104	-0.217224	0.0950485	SNP	61	348		1.852	QTS000015	GTEx	naive	174	ge
QTD000399	ENSG00000136244	rs1004224	iPSC	iPSC	7	22667223	C	G	chr7_22667223_C_G	34	0.216867	0.024352	0.350412	0.152163	SNP	131	166	0.74947	0.216	QTS000023	PhLiPS	naive	83	ge
QTD000534	ENSG00000136244	rs141072253	fat	adipose	7	22911541	C	T	chr7_22911541_C_T	34	0.0446194	0.0246321	0.413335	0.18318	SNP	34	762	0.86469	1.425	QTS000029	TwinsUK	naive	381	ge
QTD000434	ENSG00000136244	rs79941637	brain_naive	brain (DLPFC)	7	22836963	A	T	chr7_22836963_A_T	62	0.0571429	0.0251466	-0.270874	0.120639	SNP	64	1120	0.95202	1.541	QTS000025	ROSMAP	naive	560	ge
QTD000286	ENSG00000136244	rs1880241	nerve_tibial	tibial nerve	7	22719850	A	G	chr7_22719850_A_G	399	0.49812	0.0251594	-0.115113	0.0512645	SNP	530	1064		8.939	QTS000015	GTEx	naive	532	ge
QTD000001	ENSG00000136244	rs57561814	macrophage_naive	macrophage	7	22714056	G	C	chr7_22714056_G_C	13	0.0833333	0.0253212	-0.592276	0.259073	SNP	14	168	0.94426	5.24	QTS000001	Alasoo_2018	naive	84	ge
QTD000011	ENSG00000136244	rs6461665	macrophage_Salmonella	macrophage	7	22756693	G	A	chr7_22756693_G_A	39	0.279762	0.025517	-0.267117	0.117004	SNP	47	168	0.95393	5791.35	QTS000001	Alasoo_2018	Salmonella_5h	84	ge
QTD000051	ENSG00000136244	rs1880241	brain	brain (DLPFC)	7	22719850	A	G	chr7_22719850_A_G	346	0.478079	0.0270292	-0.126333	0.0569546	SNP	458	958	0.97871	0.431	QTS000005	BrainSeq	naive	479	ge
QTD000176	ENSG00000136244	rs6962836	brain_frontal_cortex	brain (DLPFC)	7	22665855	A	G	chr7_22665855_A_G	51	0.162857	0.0270409	-0.258329	0.115767	SNP	57	350		1.206	QTS000015	GTEx	naive	175	ge
QTD000534	ENSG00000136244	rs1004224	fat	adipose	7	22667223	C	G	chr7_22667223_C_G	163	0.244094	0.0271558	0.187322	0.0844484	SNP	577	762	0.83248	1.425	QTS000029	TwinsUK	naive	381	ge
QTD000090	ENSG00000136244	rs1880241	adipose_naive	adipose	7	22719850	A	G	chr7_22719850_A_G	165	0.374539	0.0307802	-0.191319	0.0880875	SNP	203	542	0.99845	1.61	QTS000011	FUSION	naive	271	ge
QTD000379	ENSG00000136244	rs111654392	macrophage_Listeria	macrophage	7	22609642	G	C	chr7_22609642_G_C	9	0.0276074	0.0317879	-0.454056	0.209474	SNP	9	326	0.97008	68.484	QTS000021	Nedelec_2016	Listeria_5h	163	ge
QTD000692	ENSG00000136244	rs1581498	combined_CD4_Memory_STIM_5D	CD4+ memory T cell	7	22868624	G	A	chr7_22868624_G_A	70	0.483871	0.032267	-0.312077	0.143182	SNP	96	186	0.94941		QTS000041	Cytoimmgen	anti-CD3-CD28_5D	93	ge
QTD000429	ENSG00000136244	rs6461665	monocyte_IAV	monocyte	7	22756693	G	A	chr7_22756693_G_A	139	0.494949	0.0333658	0.170741	0.0796425	SNP	196	396	0.99409	67.599	QTS000024	Quach_2016	Influenza_6h	198	ge
QTD000544	ENSG00000136244	rs1880241	skin	skin	7	22719850	A	G	chr7_22719850_A_G	257	0.45	0.033458	-0.106788	0.0500215	SNP	333	740	0.97382	0.377	QTS000029	TwinsUK	naive	370	ge
QTD000529	ENSG00000136244	rs141072253	high_grade_cartilage_naive	cartilage	7	22911541	C	T	chr7_22911541_C_T	5	0.0362319	0.0335938	-0.769566	0.352924	SNP	5	138	0.85473	285.924	QTS000028	Steinberg_2020	naive	69	ge
QTD000176	ENSG00000136244	rs11767035	brain_frontal_cortex	brain (DLPFC)	7	22887934	G	A	chr7_22887934_G_A	59	0.194286	0.033692	0.227691	0.10629	SNP	68	350		1.206	QTS000015	GTEx	naive	175	ge
QTD000291	ENSG00000136244	rs6962836	ovary	ovary	7	22665855	A	G	chr7_22665855_A_G	56	0.182635	0.0344437	0.218493	0.102385	SNP	61	334		1.019	QTS000015	GTEx	naive	167	ge
QTD000051	ENSG00000136244	rs141072253	brain	brain (DLPFC)	7	22911541	C	T	chr7_22911541_C_T	19	0.0208768	0.0375089	0.438405	0.210149	SNP	20	958	0.78113	0.431	QTS000005	BrainSeq	naive	479	ge
QTD000351	ENSG00000136244	rs79941637	vagina	vagina	7	22836963	A	T	chr7_22836963_A_T	17	0.0638298	0.0378076	-0.388127	0.184905	SNP	18	282		2.734	QTS000015	GTEx	naive	141	ge
QTD000196	ENSG00000136244	rs6962836	brain_putamen	brain (putamen)	7	22665855	A	G	chr7_22665855_A_G	52	0.173529	0.0382755	-0.215261	0.103009	SNP	59	340		2.265	QTS000015	GTEx	naive	170	ge
QTD000110	ENSG00000136244	rs57561814	LCL	LCL	7	22714056	G	C	chr7_22714056_G_C	56	0.0640449	0.0389651	-0.248661	0.120074	SNP	57	890		0.753	QTS000013	GEUVADIS	naive	445	ge
QTD000206	ENSG00000136244	rs79941637	brain_substantia_nigra	brain (substantia nigra)	7	22836963	A	T	chr7_22836963_A_T	8	0.0394737	0.039492	0.591808	0.28362	SNP	9	228		2.939	QTS000015	GTEx	naive	114	ge
QTD000429	ENSG00000136244	rs61542988	monocyte_IAV	monocyte	7	22842672	C	T	chr7_22842672_C_T	117	0.396465	0.0396107	-0.151126	0.072916	SNP	157	396	0.99782	67.599	QTS000024	Quach_2016	Influenza_6h	198	ge
QTD000105	ENSG00000136244	rs11767035	T-cell	T cell	7	22887934	G	A	chr7_22887934_G_A	91	0.282609	0.0399344	-0.232958	0.112518	SNP	104	368	0.99594	2.508	QTS000012	GENCORD	naive	184	ge
QTD000181	ENSG00000136244	rs111654392	brain_hippocampus	brain (hippocampus)	7	22609642	G	C	chr7_22609642_G_C	9	0.0272727	0.0401287	0.504445	0.243646	SNP	9	330		2.126	QTS000015	GTEx	naive	165	ge
QTD000529	ENSG00000136244	rs6962836	high_grade_cartilage_naive	cartilage	7	22665855	A	G	chr7_22665855_A_G	18	0.130435	0.0410387	0.467805	0.223483	SNP	18	138	0.8325	285.924	QTS000028	Steinberg_2020	naive	69	ge
QTD000121	ENSG00000136244	rs1880241	adipose_visceral	adipose (visceral)	7	22719850	A	G	chr7_22719850_A_G	355	0.5	0.0416665	0.0777579	0.0380676	SNP	469	938		90.081	QTS000015	GTEx	naive	469	ge
QTD000261	ENSG00000136244	rs11767035	kidney_cortex	kidney (cortex)	7	22887934	G	A	chr7_22887934_G_A	26	0.19863	0.0435791	0.342787	0.166143	SNP	29	146		2.115	QTS000015	GTEx	naive	73	ge
QTD000296	ENSG00000136244	rs79941637	pancreas	pancreas	7	22836963	A	T	chr7_22836963_A_T	35	0.0606557	0.0437201	-0.264151	0.130405	SNP	37	610		0.567	QTS000015	GTEx	naive	305	ge
QTD000519	ENSG00000136244	rs61542988	synovium_naive	synovium	7	22842672	C	T	chr7_22842672_C_T	30	0.243056	0.0444692	0.288252	0.140267	SNP	35	144	0.98146	1900.88	QTS000028	Steinberg_2020	naive	72	ge
QTD000414	ENSG00000136244	rs1004224	monocyte_LPS	monocyte	7	22667223	C	G	chr7_22667223_C_G	75	0.222826	0.0457862	0.126722	0.0629768	SNP	286	368	0.97221	2657.33	QTS000024	Quach_2016	LPS_6h	184	ge
QTD000389	ENSG00000136244	rs57561814	macrophage_Salmonella	macrophage	7	22714056	G	C	chr7_22714056_G_C	28	0.0868263	0.0491991	-0.297253	0.14992	SNP	29	334	0.98998	962.502	QTS000021	Nedelec_2016	Salmonella_5h	167	ge
QTD000236	ENSG00000136244	rs1581498	esophagus_gej	esophagus (gej)	7	22868624	G	A	chr7_22868624_G_A	248	0.49697	0.0496242	-0.106547	0.0540634	SNP	332	660		8.611	QTS000015	GTEx	naive	330	ge
QTD000256	ENSG00000136244	rs6962836	heart_left_ventricle	heart (left ventricle)	7	22665855	A	G	chr7_22665855_A_G	119	0.172775	0.0497178	-0.129194	0.0656177	SNP	132	764		3.746	QTS000015	GTEx	naive	382	ge
8-variant IL6 genetic instrument (100 kb upstream or downstream of IL6)
eQTLGen phase I	ENSG00000136244	rs1004224	whole blood	whole blood	7	22768562	C	G	chr7_22667223_C_G	30423	NA	6.4523e-06	NA	NA	SNP	NA	NA	NA	NA	eQTLGen phase I	eQTLGen Consortium	NA	30423	NA
QTD000001	ENSG00000136244	rs1004224	macrophage_naive	macrophage	7	22667223	C	G	chr7_22667223_C_G	36	0.238095	0.00369261	0.556615	0.185187	SNP	127	168	0.7994	5.24	QTS000001	Alasoo_2018	naive	84	ge
QTD000001	ENSG00000136244	rs57561814	macrophage_naive	macrophage	7	22714056	G	C	chr7_22714056_G_C	13	0.0833333	0.0253212	-0.592276	0.259073	SNP	14	168	0.94426	5.24	QTS000001	Alasoo_2018	naive	84	ge
QTD000001	ENSG00000136244	rs1880241	macrophage_naive	macrophage	7	22719850	A	G	chr7_22719850_A_G	58	0.494048	0.0111528	-0.362467	0.138979	SNP	85	168	0.94302	5.24	QTS000001	Alasoo_2018	naive	84	ge
QTD000001	ENSG00000136244	rs6461665	macrophage_naive	macrophage	7	22756693	G	A	chr7_22756693_G_A	39	0.279762	0.00492348	-0.45345	0.156064	SNP	47	168	0.95393	5.24	QTS000001	Alasoo_2018	naive	84	ge
QTD000011	ENSG00000136244	rs1004224	macrophage_Salmonella	macrophage	7	22667223	C	G	chr7_22667223_C_G	36	0.238095	2.14047e-05	0.582577	0.127705	SNP	127	168	0.7994	5791.35	QTS000001	Alasoo_2018	Salmonella_5h	84	ge
QTD000011	ENSG00000136244	rs57561814	macrophage_Salmonella	macrophage	7	22714056	G	C	chr7_22714056_G_C	13	0.0833333	0.00522928	-0.539625	0.187092	SNP	14	168	0.94426	5791.35	QTS000001	Alasoo_2018	Salmonella_5h	84	ge
QTD000011	ENSG00000136244	rs1880241	macrophage_Salmonella	macrophage	7	22719850	A	G	chr7_22719850_A_G	58	0.494048	0.000406134	-0.367399	0.0988442	SNP	85	168	0.94302	5791.35	QTS000001	Alasoo_2018	Salmonella_5h	84	ge
QTD000011	ENSG00000136244	rs6461665	macrophage_Salmonella	macrophage	7	22756693	G	A	chr7_22756693_G_A	39	0.279762	0.025517	-0.267117	0.117004	SNP	47	168	0.95393	5791.35	QTS000001	Alasoo_2018	Salmonella_5h	84	ge
QTD000021	ENSG00000136244	rs113424631	monocyte	monocyte	7	22828770	G	A	chr7_22828770_G_A	13	0.0340314	0.00926056	-0.546209	0.207581	SNP	13	382		1.221	QTS000002	BLUEPRINT	naive	191	ge
QTD000051	ENSG00000136244	rs1004224	brain	brain (DLPFC)	7	22667223	C	G	chr7_22667223_C_G	202	0.234864	0.0189312	0.165247	0.0701646	SNP	733	958	0.89484	0.431	QTS000005	BrainSeq	naive	479	ge
QTD000051	ENSG00000136244	rs1880241	brain	brain (DLPFC)	7	22719850	A	G	chr7_22719850_A_G	346	0.478079	0.0270292	-0.126333	0.0569546	SNP	458	958	0.97871	0.431	QTS000005	BrainSeq	naive	479	ge
QTD000051	ENSG00000136244	rs6461665	brain	brain (DLPFC)	7	22756693	G	A	chr7_22756693_G_A	339	0.492693	0.00112079	-0.202434	0.0617399	SNP	472	958	0.98007	0.431	QTS000005	BrainSeq	naive	479	ge
QTD000075	ENSG00000136244	rs6962836	DLPFC_naive	brain (DLPFC)	7	22665855	A	G	chr7_22665855_A_G	202	0.197099	0.0178401	-0.149253	0.0628225	SNP	231	1172	0.99213	0.513	QTS000008	CommonMind	naive	586	ge
QTD000090	ENSG00000136244	rs1880241	adipose_naive	adipose	7	22719850	A	G	chr7_22719850_A_G	165	0.374539	0.0307802	-0.191319	0.0880875	SNP	203	542	0.99845	1.61	QTS000011	FUSION	naive	271	ge
QTD000105	ENSG00000136244	rs35841035	T-cell	T cell	7	22822987	G	A	chr7_22822987_G_A	70	0.217391	0.00206157	-0.375662	0.12003	SNP	80	368	0.99872	2.508	QTS000012	GENCORD	naive	184	ge
QTD000110	ENSG00000136244	rs1004224	LCL	LCL	7	22667223	C	G	chr7_22667223_C_G	169	0.213483	0.00112324	0.227689	0.0694211	SNP	700	890		0.753	QTS000013	GEUVADIS	naive	445	ge
QTD000110	ENSG00000136244	rs57561814	LCL	LCL	7	22714056	G	C	chr7_22714056_G_C	56	0.0640449	0.0389651	-0.248661	0.120074	SNP	57	890		0.753	QTS000013	GEUVADIS	naive	445	ge
QTD000121	ENSG00000136244	rs1880241	adipose_visceral	adipose (visceral)	7	22719850	A	G	chr7_22719850_A_G	355	0.5	0.0416665	0.0777579	0.0380676	SNP	469	938		90.081	QTS000015	GTEx	naive	469	ge
QTD000131	ENSG00000136244	rs35841035	artery_aorta	artery (aorta)	7	22822987	G	A	chr7_22822987_G_A	126	0.183463	0.00659007	0.197869	0.0724194	SNP	142	774		12.053	QTS000015	GTEx	naive	387	ge
QTD000141	ENSG00000136244	rs6962836	artery_tibial	artery (tibial)	7	22665855	A	G	chr7_22665855_A_G	188	0.180651	0.0225643	-0.137788	0.0602494	SNP	211	1168		2.187	QTS000015	GTEx	naive	584	ge
QTD000176	ENSG00000136244	rs6962836	brain_frontal_cortex	brain (DLPFC)	7	22665855	A	G	chr7_22665855_A_G	51	0.162857	0.0270409	-0.258329	0.115767	SNP	57	350		1.206	QTS000015	GTEx	naive	175	ge
QTD000176	ENSG00000136244	rs35841035	brain_frontal_cortex	brain (DLPFC)	7	22822987	G	A	chr7_22822987_G_A	54	0.177143	0.0173632	0.259646	0.108009	SNP	62	350		1.206	QTS000015	GTEx	naive	175	ge
QTD000196	ENSG00000136244	rs6962836	brain_putamen	brain (putamen)	7	22665855	A	G	chr7_22665855_A_G	52	0.173529	0.0382755	-0.215261	0.103009	SNP	59	340		2.265	QTS000015	GTEx	naive	170	ge
QTD000196	ENSG00000136244	rs1880241	brain_putamen	brain (putamen)	7	22719850	A	G	chr7_22719850_A_G	126	0.473529	0.0210511	0.19325	0.0829104	SNP	161	340		2.265	QTS000015	GTEx	naive	170	ge
QTD000201	ENSG00000136244	rs6962836	brain_spinal_cord	brain (spinal cord)	7	22665855	A	G	chr7_22665855_A_G	32	0.134921	0.0165262	-0.387788	0.159319	SNP	34	252		2.622	QTS000015	GTEx	naive	126	ge
QTD000201	ENSG00000136244	rs1880241	brain_spinal_cord	brain (spinal cord)	7	22719850	A	G	chr7_22719850_A_G	92	0.496032	0.0021851	0.304197	0.096968	SNP	127	252		2.622	QTS000015	GTEx	naive	126	ge
QTD000206	ENSG00000136244	rs6962836	brain_substantia_nigra	brain (substantia nigra)	7	22665855	A	G	chr7_22665855_A_G	37	0.179825	0.0168568	-0.364618	0.149988	SNP	41	228		2.939	QTS000015	GTEx	naive	114	ge
QTD000206	ENSG00000136244	rs113424631	brain_substantia_nigra	brain (substantia nigra)	7	22828770	G	A	chr7_22828770_G_A	8	0.0394737	0.039492	0.591808	0.28362	SNP	9	228		2.939	QTS000015	GTEx	naive	114	ge
QTD000216	ENSG00000136244	rs1880241	fibroblast	fibroblast	7	22719850	A	G	chr7_22719850_A_G	356	0.498965	0.0201446	-0.116795	0.0500919	SNP	482	966		10.849	QTS000015	GTEx	naive	483	ge
QTD000256	ENSG00000136244	rs6962836	heart_left_ventricle	heart (left ventricle)	7	22665855	A	G	chr7_22665855_A_G	119	0.172775	0.0497178	-0.129194	0.0656177	SNP	132	764		3.746	QTS000015	GTEx	naive	382	ge
QTD000276	ENSG00000136244	rs6962836	minor_salivary_gland	minor salivary gland	7	22665855	A	G	chr7_22665855_A_G	44	0.163194	0.00601346	-0.362439	0.129755	SNP	47	288		5.587	QTS000015	GTEx	naive	144	ge
QTD000286	ENSG00000136244	rs1880241	nerve_tibial	tibial nerve	7	22719850	A	G	chr7_22719850_A_G	399	0.49812	0.0251594	-0.115113	0.0512645	SNP	530	1064		8.939	QTS000015	GTEx	naive	532	ge
QTD000291	ENSG00000136244	rs6962836	ovary	ovary	7	22665855	A	G	chr7_22665855_A_G	56	0.182635	0.0344437	0.218493	0.102385	SNP	61	334		1.019	QTS000015	GTEx	naive	167	ge
QTD000291	ENSG00000136244	rs35841035	ovary	ovary	7	22822987	G	A	chr7_22822987_G_A	49	0.161677	0.0254389	0.237983	0.105446	SNP	54	334		1.019	QTS000015	GTEx	naive	167	ge
QTD000296	ENSG00000136244	rs113424631	pancreas	pancreas	7	22828770	G	A	chr7_22828770_G_A	35	0.0606557	0.0437201	-0.264151	0.130405	SNP	37	610		0.567	QTS000015	GTEx	naive	305	ge
QTD000321	ENSG00000136244	rs6962836	small_intestine	small intestine	7	22665855	A	G	chr7_22665855_A_G	57	0.175287	0.0236104	-0.217224	0.0950485	SNP	61	348		1.852	QTS000015	GTEx	naive	174	ge
QTD000326	ENSG00000136244	rs1880241	spleen	spleen	7	22719850	A	G	chr7_22719850_A_G	164	0.484582	0.0217555	-0.163005	0.0705137	SNP	220	454		4.797	QTS000015	GTEx	naive	227	ge
QTD000346	ENSG00000136244	rs57561814	uterus	uterus	7	22714056	G	C	chr7_22714056_G_C	30	0.124031	0.013111	-0.381681	0.151446	SNP	32	258		1.849	QTS000015	GTEx	naive	129	ge
QTD000351	ENSG00000136244	rs113424631	vagina	vagina	7	22828770	G	A	chr7_22828770_G_A	17	0.0638298	0.0378076	-0.388127	0.184905	SNP	18	282		2.734	QTS000015	GTEx	naive	141	ge
QTD000379	ENSG00000136244	rs1004224	macrophage_Listeria	macrophage	7	22667223	C	G	chr7_22667223_C_G	58	0.214724	0.0163507	0.185572	0.0764072	SNP	256	326	0.98224	68.484	QTS000021	Nedelec_2016	Listeria_5h	163	ge
QTD000379	ENSG00000136244	rs1880241	macrophage_Listeria	macrophage	7	22719850	A	G	chr7_22719850_A_G	117	0.484663	0.00132088	-0.204214	0.0623773	SNP	158	326	0.99991	68.484	QTS000021	Nedelec_2016	Listeria_5h	163	ge
QTD000389	ENSG00000136244	rs1004224	macrophage_Salmonella	macrophage	7	22667223	C	G	chr7_22667223_C_G	58	0.212575	0.00265992	0.279051	0.0913472	SNP	263	334	0.98224	962.502	QTS000021	Nedelec_2016	Salmonella_5h	167	ge
QTD000389	ENSG00000136244	rs57561814	macrophage_Salmonella	macrophage	7	22714056	G	C	chr7_22714056_G_C	28	0.0868263	0.0491991	-0.297253	0.14992	SNP	29	334	0.98998	962.502	QTS000021	Nedelec_2016	Salmonella_5h	167	ge
QTD000389	ENSG00000136244	rs1880241	macrophage_Salmonella	macrophage	7	22719850	A	G	chr7_22719850_A_G	119	0.479042	0.00467911	-0.223994	0.0780254	SNP	160	334	0.99991	962.502	QTS000021	Nedelec_2016	Salmonella_5h	167	ge
QTD000394	ENSG00000136244	rs1880241	placenta_naive	placenta	7	22719850	A	G	chr7_22719850_A_G	111	0.473154	0.00780572	-0.313566	0.116092	SNP	157	298	0.99865	1.933	QTS000022	Peng_2018	naive	149	ge
QTD000399	ENSG00000136244	rs1004224	iPSC	iPSC	7	22667223	C	G	chr7_22667223_C_G	34	0.216867	0.024352	0.350412	0.152163	SNP	131	166	0.74947	0.216	QTS000023	PhLiPS	naive	83	ge
QTD000414	ENSG00000136244	rs1004224	monocyte_LPS	monocyte	7	22667223	C	G	chr7_22667223_C_G	75	0.222826	0.0457862	0.126722	0.0629768	SNP	286	368	0.97221	2657.33	QTS000024	Quach_2016	LPS_6h	184	ge
QTD000424	ENSG00000136244	rs1004224	monocyte_R848	monocyte	7	22667223	C	G	chr7_22667223_C_G	79	0.222513	0.0105825	0.152976	0.0592053	SNP	297	382	0.97221	6259.82	QTS000024	Quach_2016	R848_6h	191	ge
QTD000424	ENSG00000136244	rs1880241	monocyte_R848	monocyte	7	22719850	A	G	chr7_22719850_A_G	137	0.489529	0.0133194	-0.111347	0.0445314	SNP	187	382	0.99984	6259.82	QTS000024	Quach_2016	R848_6h	191	ge
QTD000429	ENSG00000136244	rs6461665	monocyte_IAV	monocyte	7	22756693	G	A	chr7_22756693_G_A	139	0.494949	0.0333658	0.170741	0.0796425	SNP	196	396	0.99409	67.599	QTS000024	Quach_2016	Influenza_6h	198	ge
QTD000434	ENSG00000136244	rs113424631	brain_naive	brain (DLPFC)	7	22828770	G	A	chr7_22828770_G_A	61	0.05625	0.0350783	-0.255139	0.120763	SNP	63	1120	0.94818	1.541	QTS000025	ROSMAP	naive	560	ge
QTD000474	ENSG00000136244	rs1880241	B-cell_naive	B cell	7	22719850	A	G	chr7_22719850_A_G	58	0.412088	0.0129955	0.329582	0.129563	SNP	107	182	0.99988	147.849	QTS000026	Schmiedel_2018	naive	91	ge
QTD000499	ENSG00000136244	rs1880241	monocyte_CD16_naive	CD16+ monocyte	7	22719850	A	G	chr7_22719850_A_G	57	0.411111	0.0201987	0.314411	0.132486	SNP	106	180	0.99988	0.535	QTS000026	Schmiedel_2018	naive	90	ge
QTD000499	ENSG00000136244	rs6461665	monocyte_CD16_naive	CD16+ monocyte	7	22756693	G	A	chr7_22756693_G_A	54	0.433333	0.000371165	0.428303	0.114861	SNP	102	180	0.9794	0.535	QTS000026	Schmiedel_2018	naive	90	ge
QTD000504	ENSG00000136244	rs6461665	monocyte_naive	monocyte	7	22756693	G	A	chr7_22756693_G_A	55	0.434066	0.0193599	0.27488	0.115045	SNP	103	182	0.9794	4.006	QTS000026	Schmiedel_2018	naive	91	ge
QTD000529	ENSG00000136244	rs6962836	high_grade_cartilage_naive	cartilage	7	22665855	A	G	chr7_22665855_A_G	18	0.130435	0.0410387	0.467805	0.223483	SNP	18	138	0.8325	285.924	QTS000028	Steinberg_2020	naive	69	ge
QTD000534	ENSG00000136244	rs6962836	fat	adipose	7	22665855	A	G	chr7_22665855_A_G	95	0.135171	0.0184164	-0.251258	0.106117	SNP	103	762	0.85181	1.425	QTS000029	TwinsUK	naive	381	ge
QTD000534	ENSG00000136244	rs1004224	fat	adipose	7	22667223	C	G	chr7_22667223_C_G	163	0.244094	0.0271558	0.187322	0.0844484	SNP	577	762	0.83248	1.425	QTS000029	TwinsUK	naive	381	ge
QTD000544	ENSG00000136244	rs1880241	skin	skin	7	22719850	A	G	chr7_22719850_A_G	257	0.45	0.033458	-0.106788	0.0500215	SNP	333	740	0.97382	0.377	QTS000029	TwinsUK	naive	370	ge
QTD000574	ENSG00000136244	rs35841035	pancreatic_islet	pancreatic islet	7	22822987	G	A	chr7_22822987_G_A	41	0.185039	0.0294394	0.198325	0.0899103	SNP	47	254	0.99846	15.719	QTS000033	PISA	naive	127	ge
QTD000603	ENSG00000136244	rs1880241	cM	monocyte	7	22719850	A	G	chr7_22719850_A_G	89	0.318653	0.0164588	0.243642	0.10062	SNP	263	386	0.95783		QTS000037	Perez_2022	naive	193	ge
QTD000608	ENSG00000136244	rs6962836	B_naive	B cell	7	22665855	A	G	chr7_22665855_A_G	255	0.138265	0.00388623	0.175504	0.060639	SNP	272	1960	0.86024		QTS000038	OneK1K	naive	980	ge
QTD000608	ENSG00000136244	rs1880241	B_naive	B cell	7	22719850	A	G	chr7_22719850_A_G	719	0.486225	0.0221154	0.0911466	0.0397659	SNP	953	1960	0.96256		QTS000038	OneK1K	naive	980	ge
QTD000692	ENSG00000136244	rs57561814	combined_CD4_Memory_STIM_5D	CD4+ memory T cell	7	22714056	G	C	chr7_22714056_G_C	15	0.0860215	0.00777536	-0.675051	0.247142	SNP	16	186	0.91237		QTS000041	Cytoimmgen	anti-CD3-CD28_5D	93	ge
QTD000726	ENSG00000136244	rs1004224	TCM_STIM_16H	CD4+ T cell	7	22667223	C	G	chr7_22667223_C_G	39	0.225	0.0191199	0.39606	0.16584	SNP	156	200	0.77447		QTS000041	Cytoimmgen	anti-CD3-CD28_16h	100	ge
3-variant IL6 genetic instrument (10 kb upstream or downstream of IL6)
eQTLGen phase I	ENSG00000136244	rs7801617	whole blood	whole blood	7	22758082	A	G	chr7_22758082_A_G	30650	NA	0.00055727	NA	NA	SNP	NA	NA	NA	NA	eQTLGen phase I	eQTLGen Consortium	NA	30650	NA
eQTLGen phase I	ENSG00000136244	rs1524107	whole blood	whole blood	7	22768219	T	C	chr7_22768219_T_C	29611	NA	0.00732272	NA	NA	SNP	NA	NA	NA	NA	eQTLGen phase I	eQTLGen Consortium	NA	29611	NA
QTD000001	ENSG00000136244	rs1880241	macrophage_naive	macrophage	7	22719850	A	G	chr7_22719850_A_G	58	0.494048	0.0111528	-0.362467	0.138979	SNP	85	168	0.94302	5.24	QTS000001	Alasoo_2018	naive	84	ge
QTD000001	ENSG00000136244	rs1524107	macrophage_naive	macrophage	7	22728600	C	T	chr7_22728600_C_T	9	0.0595238	0.0103694	-0.801165	0.303998	SNP	10	168	0.95004	5.24	QTS000001	Alasoo_2018	naive	84	ge
QTD000006	ENSG00000136244	rs7801617	macrophage_IFNg	macrophage	7	22718463	G	A	chr7_22718463_G_A	12	0.0714286	0.0487896	-0.635663	0.316897	SNP	12	168	0.9421	162.306	QTS000001	Alasoo_2018	IFNg_18h	84	ge
QTD000011	ENSG00000136244	rs1880241	macrophage_Salmonella	macrophage	7	22719850	A	G	chr7_22719850_A_G	58	0.494048	0.000406134	-0.367399	0.0988442	SNP	85	168	0.94302	5791.35	QTS000001	Alasoo_2018	Salmonella_5h	84	ge
QTD000011	ENSG00000136244	rs1524107	macrophage_Salmonella	macrophage	7	22728600	C	T	chr7_22728600_C_T	9	0.0595238	0.0141426	-0.552991	0.219653	SNP	10	168	0.95004	5791.35	QTS000001	Alasoo_2018	Salmonella_5h	84	ge
QTD000051	ENSG00000136244	rs1880241	brain	brain (DLPFC)	7	22719850	A	G	chr7_22719850_A_G	346	0.478079	0.0270292	-0.126333	0.0569546	SNP	458	958	0.97871	0.431	QTS000005	BrainSeq	naive	479	ge
QTD000051	ENSG00000136244	rs1524107	brain	brain (DLPFC)	7	22728600	C	T	chr7_22728600_C_T	68	0.0720251	0.048519	-0.227385	0.114957	SNP	69	958	0.99487	0.431	QTS000005	BrainSeq	naive	479	ge
QTD000090	ENSG00000136244	rs1880241	adipose_naive	adipose	7	22719850	A	G	chr7_22719850_A_G	165	0.374539	0.0307802	-0.191319	0.0880875	SNP	203	542	0.99845	1.61	QTS000011	FUSION	naive	271	ge
QTD000121	ENSG00000136244	rs1880241	adipose_visceral	adipose (visceral)	7	22719850	A	G	chr7_22719850_A_G	355	0.5	0.0416665	0.0777579	0.0380676	SNP	469	938		90.081	QTS000015	GTEx	naive	469	ge
QTD000176	ENSG00000136244	rs7801617	brain_frontal_cortex	brain (DLPFC)	7	22718463	G	A	chr7_22718463_G_A	44	0.14	0.0445631	-0.244891	0.120953	SNP	49	350		1.206	QTS000015	GTEx	naive	175	ge
QTD000196	ENSG00000136244	rs1880241	brain_putamen	brain (putamen)	7	22719850	A	G	chr7_22719850_A_G	126	0.473529	0.0210511	0.19325	0.0829104	SNP	161	340		2.265	QTS000015	GTEx	naive	170	ge
QTD000201	ENSG00000136244	rs1880241	brain_spinal_cord	brain (spinal cord)	7	22719850	A	G	chr7_22719850_A_G	92	0.496032	0.0021851	0.304197	0.096968	SNP	127	252		2.622	QTS000015	GTEx	naive	126	ge
QTD000206	ENSG00000136244	rs1524107	brain_substantia_nigra	brain (substantia nigra)	7	22728600	C	T	chr7_22728600_C_T	10	0.0438596	0.0339795	0.640824	0.298038	SNP	10	228		2.939	QTS000015	GTEx	naive	114	ge
QTD000216	ENSG00000136244	rs1880241	fibroblast	fibroblast	7	22719850	A	G	chr7_22719850_A_G	356	0.498965	0.0201446	-0.116795	0.0500919	SNP	482	966		10.849	QTS000015	GTEx	naive	483	ge
QTD000286	ENSG00000136244	rs1880241	nerve_tibial	tibial nerve	7	22719850	A	G	chr7_22719850_A_G	399	0.49812	0.0251594	-0.115113	0.0512645	SNP	530	1064		8.939	QTS000015	GTEx	naive	532	ge
QTD000311	ENSG00000136244	rs7801617	skin_not_sun_exposed	skin (suprapubic)	7	22718463	G	A	chr7_22718463_G_A	138	0.147969	0.0366001	-0.143692	0.0685621	SNP	153	1034		2.421	QTS000015	GTEx	naive	517	ge
QTD000326	ENSG00000136244	rs1880241	spleen	spleen	7	22719850	A	G	chr7_22719850_A_G	164	0.484582	0.0217555	-0.163005	0.0705137	SNP	220	454		4.797	QTS000015	GTEx	naive	227	ge
QTD000346	ENSG00000136244	rs1524107	uterus	uterus	7	22728600	C	T	chr7_22728600_C_T	20	0.0852713	0.0280698	-0.39416	0.177174	SNP	22	258		1.849	QTS000015	GTEx	naive	129	ge
QTD000379	ENSG00000136244	rs1880241	macrophage_Listeria	macrophage	7	22719850	A	G	chr7_22719850_A_G	117	0.484663	0.00132088	-0.204214	0.0623773	SNP	158	326	0.99991	68.484	QTS000021	Nedelec_2016	Listeria_5h	163	ge
QTD000379	ENSG00000136244	rs1524107	macrophage_Listeria	macrophage	7	22728600	C	T	chr7_22728600_C_T	23	0.0736196	0.0293203	-0.282981	0.128598	SNP	24	326	0.99954	68.484	QTS000021	Nedelec_2016	Listeria_5h	163	ge
QTD000389	ENSG00000136244	rs1880241	macrophage_Salmonella	macrophage	7	22719850	A	G	chr7_22719850_A_G	119	0.479042	0.00467911	-0.223994	0.0780254	SNP	160	334	0.99991	962.502	QTS000021	Nedelec_2016	Salmonella_5h	167	ge
QTD000389	ENSG00000136244	rs1524107	macrophage_Salmonella	macrophage	7	22728600	C	T	chr7_22728600_C_T	23	0.0718563	0.00703286	-0.429011	0.157009	SNP	24	334	0.99954	962.502	QTS000021	Nedelec_2016	Salmonella_5h	167	ge
QTD000394	ENSG00000136244	rs1880241	placenta_naive	placenta	7	22719850	A	G	chr7_22719850_A_G	111	0.473154	0.00780572	-0.313566	0.116092	SNP	157	298	0.99865	1.933	QTS000022	Peng_2018	naive	149	ge
QTD000424	ENSG00000136244	rs1880241	monocyte_R848	monocyte	7	22719850	A	G	chr7_22719850_A_G	137	0.489529	0.0133194	-0.111347	0.0445314	SNP	187	382	0.99984	6259.82	QTS000024	Quach_2016	R848_6h	191	ge
QTD000474	ENSG00000136244	rs1880241	B-cell_naive	B cell	7	22719850	A	G	chr7_22719850_A_G	58	0.412088	0.0129955	0.329582	0.129563	SNP	107	182	0.99988	147.849	QTS000026	Schmiedel_2018	naive	91	ge
QTD000499	ENSG00000136244	rs1880241	monocyte_CD16_naive	CD16+ monocyte	7	22719850	A	G	chr7_22719850_A_G	57	0.411111	0.0201987	0.314411	0.132486	SNP	106	180	0.99988	0.535	QTS000026	Schmiedel_2018	naive	90	ge
QTD000534	ENSG00000136244	rs7801617	fat	adipose	7	22718463	G	A	chr7_22718463_G_A	80	0.107612	0.026964	-0.25549	0.115035	SNP	82	762	0.99597	1.425	QTS000029	TwinsUK	naive	381	ge
QTD000544	ENSG00000136244	rs1880241	skin	skin	7	22719850	A	G	chr7_22719850_A_G	257	0.45	0.033458	-0.106788	0.0500215	SNP	333	740	0.97382	0.377	QTS000029	TwinsUK	naive	370	ge
QTD000603	ENSG00000136244	rs1880241	cM	monocyte	7	22719850	A	G	chr7_22719850_A_G	89	0.318653	0.0164588	0.243642	0.10062	SNP	263	386	0.95783		QTS000037	Perez_2022	naive	193	ge
QTD000606	ENSG00000136244	rs7801617	B_intermediate	B cell	7	22718463	G	A	chr7_22718463_G_A	191	0.105425	0.0495989	0.132026	0.0671585	SNP	206	1954	0.94362		QTS000038	OneK1K	naive	977	ge
QTD000608	ENSG00000136244	rs7801617	B_naive	B cell	7	22718463	G	A	chr7_22718463_G_A	191	0.105102	0.00321146	0.192522	0.0651701	SNP	206	1960	0.94362		QTS000038	OneK1K	naive	980	ge
QTD000608	ENSG00000136244	rs1880241	B_naive	B cell	7	22719850	A	G	chr7_22719850_A_G	719	0.486225	0.0221154	0.0911466	0.0397659	SNP	953	1960	0.96256		QTS000038	OneK1K	naive	980	ge
QTD000692	ENSG00000136244	rs1524107	combined_CD4_Memory_STIM_5D	CD4+ memory T cell	7	22728600	C	T	chr7_22728600_C_T	15	0.0860215	0.0181048	-0.591164	0.244918	SNP	16	186	0.96206		QTS000041	Cytoimmgen	anti-CD3-CD28_5D	93	ge
QTD000726	ENSG00000136244	rs1524107	TCM_STIM_16H	CD4+ T cell	7	22728600	C	T	chr7_22728600_C_T	17	0.09	0.0424518	-0.495989	0.240808	SNP	18	200	0.96206		QTS000041	Cytoimmgen	anti-CD3-CD28_16h	100	ge

## Sheet: STable6
Supplementary Table 6. Results of sensitivity Mendelian randomization analyses for 12-variant IL6 genetic instrument for the continuous outcomes.
Trait	Method	beta	low 95%CI	high 95%CI	P-value	P-FDR	Panel
Circulating Interleukin-6	Fixed-effects IVW	-0.13977	-0.194264	-0.0852755	4.97951e-07	7.47e-07	IL6/IL6R Levels
Circulating Interleukin-6	Random-effects IVW	-0.138	-0.192	-0.084	4.66e-07		IL6/IL6R Levels
Circulating Interleukin-6	Heterogeneity				0.607		IL6/IL6R Levels
Circulating Interleukin-6	Weighted median	-0.143	-0.217	-0.068	0.000186		IL6/IL6R Levels
Circulating Interleukin-6	MR-Egger	-0.281	-0.424	-0.138	0.000112		IL6/IL6R Levels
Circulating Interleukin-6	Egger Intercept				0.034		IL6/IL6R Levels
Interleukin-6 in cerebrospinal fluid	Fixed-effects IVW	-1.16413	-1.448	-0.8798	1.007e-15	3.03e-15	IL6/IL6R Levels
Interleukin-6 in cerebrospinal fluid	Random-effects IVW	-1.16413	-2.152	-0.1761	0.02092		IL6/IL6R Levels
Interleukin-6 in cerebrospinal fluid	Heterogeneity				1.009e-11		IL6/IL6R Levels
Interleukin-6 in cerebrospinal fluid	Weighted median	-0.50652	-1.086	0.0727	0.08653		IL6/IL6R Levels
Interleukin-6 in cerebrospinal fluid	MR-Egger	1.19214	-1.517	3.9013	0.4371		IL6/IL6R Levels
Interleukin-6 in cerebrospinal fluid	Egger Intercept				0.148074		IL6/IL6R Levels
Soluble interleukin-6 receptor	Fixed-effects IVW	0.0338181	-0.0316642	0.0993004	0.311425	0.311425	IL6/IL6R Levels
Soluble interleukin-6 receptor	Random-effects IVW	0.0337557	-0.0431634	0.110675	0.388		IL6/IL6R Levels
Soluble interleukin-6 receptor	Heterogeneity				0.17628		IL6/IL6R Levels
Soluble interleukin-6 receptor	Weighted median	0.0403422	-0.0511001	0.131785	0.387		IL6/IL6R Levels
Soluble interleukin-6 receptor	MR-Egger	-0.0403422	-0.244743	0.164058	0.698		IL6/IL6R Levels
Soluble interleukin-6 receptor	Egger Intercept				0.44		IL6/IL6R Levels
Comparisons with ziltivekimab in RESCUE readouts
Haptoglobin	Fixed-effects IVW	-0.268	-0.38	-0.164	5.4e-08	2.16e-07	Comparisons with ziltivekimab in RESCUE readouts
Haptoglobin	Random-effects IVW	-0.211	-0.276	-0.141	5.09e-08		Comparisons with ziltivekimab in RESCUE readouts
Haptoglobin	Heterogeneity				0.85		Comparisons with ziltivekimab in RESCUE readouts
Haptoglobin	Weighted median	-0.202	-0.288	-0.106	9.38e-05		Comparisons with ziltivekimab in RESCUE readouts
Haptoglobin	MR-Egger	-0.301	-0.442	-0.124	0.002		Comparisons with ziltivekimab in RESCUE readouts
Haptoglobin	Egger Intercept				0.257		Comparisons with ziltivekimab in RESCUE readouts
Serum amyloid alpha	Fixed-effects IVW	-0.153	-0.252	-0.063	0.00063	0.001008	Comparisons with ziltivekimab in RESCUE readouts
Serum amyloid alpha	Random-effects IVW	-0.133	-0.207	-0.053	0.002		Comparisons with ziltivekimab in RESCUE readouts
Serum amyloid alpha	Heterogeneity				0.301		Comparisons with ziltivekimab in RESCUE readouts
Serum amyloid alpha	Weighted median	-0.145	-0.238	-0.041	0.008		Comparisons with ziltivekimab in RESCUE readouts
Serum amyloid alpha	MR-Egger	-0.099	-0.294	0.15	0.404		Comparisons with ziltivekimab in RESCUE readouts
Serum amyloid alpha	Egger Intercept				0.736		Comparisons with ziltivekimab in RESCUE readouts
Fibrinogen	Fixed-effects IVW	-0.051	-0.059	-0.042	3.1e-32	2.48e-31	Comparisons with ziltivekimab in RESCUE readouts
Fibrinogen	Random-effects IVW	-0.05	-0.058	-0.042	1.32e-30		Comparisons with ziltivekimab in RESCUE readouts
Fibrinogen	Heterogeneity				0.72		Comparisons with ziltivekimab in RESCUE readouts
Fibrinogen	Weighted median	-0.052	-0.064	-0.041	1.74e-18		Comparisons with ziltivekimab in RESCUE readouts
Fibrinogen	MR-Egger	-0.053	-0.075	-0.031	2.73e-06		Comparisons with ziltivekimab in RESCUE readouts
Fibrinogen	Egger Intercept				0.741		Comparisons with ziltivekimab in RESCUE readouts
Lipoprotein (a)	Fixed-effects IVW	-0.044	-0.071	-0.017	0.001	0.00133333	Comparisons with ziltivekimab in RESCUE readouts
Lipoprotein (a)	Random-effects IVW	-0.043	-0.07	-0.017	0.002		Comparisons with ziltivekimab in RESCUE readouts
Lipoprotein (a)	Heterogeneity				0.762		Comparisons with ziltivekimab in RESCUE readouts
Lipoprotein (a)	Weighted median	-0.052	-0.088	-0.017	0.004		Comparisons with ziltivekimab in RESCUE readouts
Lipoprotein (a)	MR-Egger	-0.071	-0.155	0.013	0.099		Comparisons with ziltivekimab in RESCUE readouts
Lipoprotein (a)	Egger Intercept				0.496		Comparisons with ziltivekimab in RESCUE readouts
HDL cholesterol	Fixed-effects IVW	0.052	0.027	0.077	6e-05	0.00012	Comparisons with ziltivekimab in RESCUE readouts
HDL cholesterol	Random-effects IVW	0.051	0.026	0.076	5.29e-05		Comparisons with ziltivekimab in RESCUE readouts
HDL cholesterol	Heterogeneity				0.844		Comparisons with ziltivekimab in RESCUE readouts
HDL cholesterol	Weighted median	0.058	0.025	0.091	0.001		Comparisons with ziltivekimab in RESCUE readouts
HDL cholesterol	MR-Egger	0.014	-0.064	0.093	0.722		Comparisons with ziltivekimab in RESCUE readouts
HDL cholesterol	Egger Intercept				0.33		Comparisons with ziltivekimab in RESCUE readouts
LDL cholesterol	Fixed-effects IVW	0.016	-0.008	0.04	0.193	0.220571	Comparisons with ziltivekimab in RESCUE readouts
LDL cholesterol	Random-effects IVW	0.016	-0.01	0.042	0.235		Comparisons with ziltivekimab in RESCUE readouts
LDL cholesterol	Heterogeneity				0.286		Comparisons with ziltivekimab in RESCUE readouts
LDL cholesterol	Weighted median	0.015	-0.017	0.047	0.356		Comparisons with ziltivekimab in RESCUE readouts
LDL cholesterol	MR-Egger	0.038	-0.047	0.124	0.379		Comparisons with ziltivekimab in RESCUE readouts
LDL cholesterol	Egger Intercept				0.587		Comparisons with ziltivekimab in RESCUE readouts
Apolipoprotein A	Fixed-effects IVW	0.066	0.041	0.092	3.5e-07	9.33333e-07	Comparisons with ziltivekimab in RESCUE readouts
Apolipoprotein A	Random-effects IVW	0.065	0.04	0.09	2.93e-07		Comparisons with ziltivekimab in RESCUE readouts
Apolipoprotein A	Heterogeneity				0.638		Comparisons with ziltivekimab in RESCUE readouts
Apolipoprotein A	Weighted median	0.056	0.022	0.089	0.001		Comparisons with ziltivekimab in RESCUE readouts
Apolipoprotein A	MR-Egger	0.025	-0.054	0.104	0.532		Comparisons with ziltivekimab in RESCUE readouts
Apolipoprotein A	Egger Intercept				0.291		Comparisons with ziltivekimab in RESCUE readouts
Apolipoprotein B	Fixed-effects IVW	0.004	-0.021	0.028	0.759	0.759	Comparisons with ziltivekimab in RESCUE readouts
Apolipoprotein B	Random-effects IVW	0.004	-0.023	0.03	0.783		Comparisons with ziltivekimab in RESCUE readouts
Apolipoprotein B	Heterogeneity				0.266		Comparisons with ziltivekimab in RESCUE readouts
Apolipoprotein B	Weighted median	-0.001	-0.034	0.031	0.938		Comparisons with ziltivekimab in RESCUE readouts
Apolipoprotein B	MR-Egger	0.023	-0.064	0.11	0.604		Comparisons with ziltivekimab in RESCUE readouts
Apolipoprotein B	Egger Intercept				0.647		Comparisons with ziltivekimab in RESCUE readouts
Carotid intima media thickness
Carotid intima media thickness (mm)	Fixed-effects IVW	-0.00870103	-0.0153571	-0.00204499	0.0104016	0.0104016	cIMT
Carotid intima media thickness (mm)	Random-effects IVW	-0.00870103	-0.0153571	-0.00204499	0.0104016		cIMT
Carotid intima media thickness (mm)	Heterogeneity				0.997943		cIMT
Carotid intima media thickness (mm)	Weighted median	-0.00861831	-0.01721	-2.66226e-05	0.0492901		cIMT
Carotid intima media thickness (mm)	MR-Egger	-0.00706513	-0.0248062	0.010676	0.453153		cIMT
Carotid intima media thickness (mm)	Egger Intercept				0.849318		cIMT
Glycemic traits
Glycated haemoglobin (HbA1c)	Fixed-effects IVW	-0.00690408	-0.0195465	0.00573831	0.284454	0.341345	Glycemic traits
Glycated haemoglobin (HbA1c)	Random-effects IVW	-0.00690408	-0.0195465	0.00573831	0.284454		Glycemic traits
Glycated haemoglobin (HbA1c)	Heterogeneity				0.801018		Glycemic traits
Glycated haemoglobin (HbA1c)	Weighted median	-0.00430628	-0.0205593	0.0119468	0.603547		Glycemic traits
Glycated haemoglobin (HbA1c)	MR-Egger	-0.0173393	-0.0510641	0.0163854	0.33735		Glycemic traits
Glycated haemoglobin (HbA1c)	Egger Intercept				0.527755		Glycemic traits
Random glucose	Fixed-effects IVW	-0.00156651	-0.00426918	0.00113615	0.255935	0.341345	Glycemic traits
Random glucose	Random-effects IVW	-0.00156651	-0.00426918	0.00113615	0.255935		Glycemic traits
Random glucose	Heterogeneity				0.553024		Glycemic traits
Random glucose	Weighted median	-0.00215525	-0.00590508	0.00159459	0.259943		Glycemic traits
Random glucose	MR-Egger	0.00357593	-0.00362416	0.010776	0.353295		Glycemic traits
Random glucose	Egger Intercept				0.161898		Glycemic traits
Fasting glucose	Fixed-effects IVW	-0.0097875	-0.0271615	0.00758652	0.269529	0.341345	Glycemic traits
Fasting glucose	Random-effects IVW	-0.0097875	-0.0271615	0.00758652	0.269529		Glycemic traits
Fasting glucose	Heterogeneity				0.808255		Glycemic traits
Fasting glucose	Weighted median	-0.0101195	-0.0330832	0.0128442	0.387742		Glycemic traits
Fasting glucose	MR-Egger	0.00856551	-0.038233	0.055364	0.727249		Glycemic traits
Fasting glucose	Egger Intercept				0.427088		Glycemic traits
Fasting insulin	Fixed-effects IVW	-0.0129331	-0.0321247	0.00625854	0.186559	0.341345	Glycemic traits
Fasting insulin	Random-effects IVW	-0.0129331	-0.0350952	0.00922912	0.252712		Glycemic traits
Fasting insulin	Heterogeneity				0.198166		Glycemic traits
Fasting insulin	Weighted median	-0.0278034	-0.05444	-0.00116685	0.0407701		Glycemic traits
Fasting insulin	MR-Egger	-0.0611424	-0.115021	-0.00726384	0.0503312		Glycemic traits
Fasting insulin	Egger Intercept				0.0883426		Glycemic traits
2h-glucose post-challenge (2hGlu)	Fixed-effects IVW	0.0255819	-0.0570427	0.108207	0.543952	0.341345	Glycemic traits
2h-glucose post-challenge (2hGlu)	Random-effects IVW	0.0255819	-0.0570427	0.108207	0.543952		Glycemic traits
2h-glucose post-challenge (2hGlu)	Heterogeneity				0.727255		Glycemic traits
2h-glucose post-challenge (2hGlu)	Weighted median	-0.00328309	-0.113551	0.106985	0.953465		Glycemic traits
2h-glucose post-challenge (2hGlu)	MR-Egger	0.095662	-0.12579	0.317114	0.41698		Glycemic traits
2h-glucose post-challenge (2hGlu)	Egger Intercept				0.518929		Glycemic traits
Modified Stumvoll Insulin Sensitivity Index (ISI)	Fixed-effects IVW	-0.0530665	-0.142123	0.0359901	0.242842	0.341345	Glycemic traits
Modified Stumvoll Insulin Sensitivity Index (ISI)	Random-effects IVW	-0.0530665	-0.142123	0.0359901	0.242842		Glycemic traits
Modified Stumvoll Insulin Sensitivity Index (ISI)	Heterogeneity				0.999878		Glycemic traits
Modified Stumvoll Insulin Sensitivity Index (ISI)	Weighted median	-0.0619322	-0.171728	0.0478633	0.268911		Glycemic traits
Modified Stumvoll Insulin Sensitivity Index (ISI)	MR-Egger	-0.133461	-0.377782	0.11086	0.309486		Glycemic traits
Modified Stumvoll Insulin Sensitivity Index (ISI)	Egger Intercept				0.504331		Glycemic traits
Obesity-related traits
Body mass index (BMI)	Fixed-effects IVW	-0.0285158	-0.0452313	-0.0118003	0.00082679	0.00413395	Obesity-related traits
Body mass index (BMI)	Random-effects IVW	-0.0285158	-0.0452313	-0.0118003	0.00082679		Obesity-related traits
Body mass index (BMI)	Heterogeneity				0.655124		Obesity-related traits
Body mass index (BMI)	Weighted median	-0.027689	-0.050808	-0.00456989	0.0189035		Obesity-related traits
Body mass index (BMI)	MR-Egger	-0.0474701	-0.0919532	-0.00298694	0.0629586		Obesity-related traits
Body mass index (BMI)	Egger Intercept				0.38867		Obesity-related traits
Waist-to-Hip Ratio	Fixed-effects IVW	-0.02119	-0.038613	-0.003767	0.0171355	0.0428388	Obesity-related traits
Waist-to-Hip Ratio	Random-effects IVW	-0.02119	-0.038613	-0.003767	0.0171355		Obesity-related traits
Waist-to-Hip Ratio	Heterogeneity				0.969835		Obesity-related traits
Waist-to-Hip Ratio	Weighted median	-0.0211165	-0.0434538	0.00122073	0.0638987		Obesity-related traits
Waist-to-Hip Ratio	MR-Egger	-0.0141312	-0.0607307	0.0324683	0.565471		Obesity-related traits
Waist-to-Hip Ratio	Egger Intercept				0.755465		Obesity-related traits
Abdominal subcutaneous adipose tissue (ASAT)	Fixed-effects IVW	-0.00231072	-0.0678337	0.0632123	0.944893	0.944893	Obesity-related traits
Abdominal subcutaneous adipose tissue (ASAT)	Random-effects IVW	-0.00231072	-0.0678337	0.0632123	0.944893		Obesity-related traits
Abdominal subcutaneous adipose tissue (ASAT)	Heterogeneity				0.560896		Obesity-related traits
Abdominal subcutaneous adipose tissue (ASAT)	Weighted median	-0.0417163	-0.130294	0.0468616	0.355969		Obesity-related traits
Abdominal subcutaneous adipose tissue (ASAT)	MR-Egger	-0.0520633	-0.226387	0.12226	0.57127		Obesity-related traits
Abdominal subcutaneous adipose tissue (ASAT)	Egger Intercept				0.559515		Obesity-related traits
Gluteofemoral adipose tissue (GFAT)	Fixed-effects IVW	-0.0145031	-0.0797206	0.0507144	0.662935	0.828669	Obesity-related traits
Gluteofemoral adipose tissue (GFAT)	Random-effects IVW	-0.0145031	-0.0842535	0.0552474	0.683612		Obesity-related traits
Gluteofemoral adipose tissue (GFAT)	Heterogeneity				0.321504		Obesity-related traits
Gluteofemoral adipose tissue (GFAT)	Weighted median	-0.0287648	-0.117933	0.0604037	0.527207		Obesity-related traits
Gluteofemoral adipose tissue (GFAT)	MR-Egger	-0.0382009	-0.232182	0.155781	0.707593		Obesity-related traits
Gluteofemoral adipose tissue (GFAT)	Egger Intercept				0.801345		Obesity-related traits
Visceral adipose tissue (VAT)	Fixed-effects IVW	-0.0176611	-0.082915	0.0475929	0.595781	0.828669	Obesity-related traits
Visceral adipose tissue (VAT)	Random-effects IVW	-0.0176611	-0.082915	0.0475929	0.595781		Obesity-related traits
Visceral adipose tissue (VAT)	Heterogeneity				0.739121		Obesity-related traits
Visceral adipose tissue (VAT)	Weighted median	-0.0351926	-0.125893	0.0555078	0.446957		Obesity-related traits
Visceral adipose tissue (VAT)	MR-Egger	-0.157585	-0.331192	0.0160225	0.10558		Obesity-related traits
Visceral adipose tissue (VAT)	Egger Intercept				0.119063		Obesity-related traits
Complete blood cell count traits
Red blood cell count (RBC)	Fixed-effects IVW	0.0190394	0.00440214	0.0336767	0.0107887	0.0107887	Complete blood cell count traits
Red blood cell count (RBC)	Random-effects IVW	0.0190394	0.00440214	0.0336767	0.0107887		Complete blood cell count traits
Red blood cell count (RBC)	Heterogeneity				0.908797		Complete blood cell count traits
Red blood cell count (RBC)	Weighted median	0.0204338	0.00157534	0.0392923	0.0336928		Complete blood cell count traits
Red blood cell count (RBC)	MR-Egger	0.0370714	0.000170267	0.0739725	0.0772671		Complete blood cell count traits
Red blood cell count (RBC)	Egger Intercept				0.321348		Complete blood cell count traits
Hemoglobin concentration (Hb)	Fixed-effects IVW	0.061786	0.0471902	0.0763818	1.06829e-16	2.67073e-16	Complete blood cell count traits
Hemoglobin concentration (Hb)	Random-effects IVW	0.061786	0.0471365	0.0764355	1.37911e-16		Complete blood cell count traits
Hemoglobin concentration (Hb)	Heterogeneity				0.436497		Complete blood cell count traits
Hemoglobin concentration (Hb)	Weighted median	0.0633287	0.0423388	0.0843185	3.34839e-09		Complete blood cell count traits
Hemoglobin concentration (Hb)	MR-Egger	0.0615347	0.0227835	0.100286	0.0110162		Complete blood cell count traits
Hemoglobin concentration (Hb)	Egger Intercept				0.989226		Complete blood cell count traits
Hematocrit (HCT)	Fixed-effects IVW	0.0455596	0.0308689	0.0602504	1.21346e-09	1.65471e-09	Complete blood cell count traits
Hematocrit (HCT)	Random-effects IVW	0.0455596	0.0308689	0.0602504	1.21346e-09		Complete blood cell count traits
Hematocrit (HCT)	Heterogeneity				0.614819		Complete blood cell count traits
Hematocrit (HCT)	Weighted median	0.0421426	0.0225151	0.06177	2.57236e-05		Complete blood cell count traits
Hematocrit (HCT)	MR-Egger	0.0466744	0.00955756	0.0837912	0.0334067		Complete blood cell count traits
Hematocrit (HCT)	Egger Intercept				0.950154		Complete blood cell count traits
Mean corpuscular hemoglobin (MCH)	Fixed-effects IVW	0.0506147	0.0350349	0.0661945	1.92116e-10	3.00056e-10	Complete blood cell count traits
Mean corpuscular hemoglobin (MCH)	Random-effects IVW	0.0506147	0.0350349	0.0661945	1.92116e-10		Complete blood cell count traits
Mean corpuscular hemoglobin (MCH)	Heterogeneity				0.964334		Complete blood cell count traits
Mean corpuscular hemoglobin (MCH)	Weighted median	0.0505151	0.0300392	0.070991	1.32867e-06		Complete blood cell count traits
Mean corpuscular hemoglobin (MCH)	MR-Egger	0.0497651	0.0102471	0.0892832	0.0332053		Complete blood cell count traits
Mean corpuscular hemoglobin (MCH)	Egger Intercept				0.964334		Complete blood cell count traits
Mean corpuscular volume (MCV)	Fixed-effects IVW	0.0358676	0.0210856	0.0506497	1.97665e-06	2.47081e-06	Complete blood cell count traits
Mean corpuscular volume (MCV)	Random-effects IVW	0.0358676	0.0210856	0.0506497	1.97665e-06		Complete blood cell count traits
Mean corpuscular volume (MCV)	Heterogeneity				0.997977		Complete blood cell count traits
Mean corpuscular volume (MCV)	Weighted median	0.0329523	0.0136835	0.0522211	0.000802672		Complete blood cell count traits
Mean corpuscular volume (MCV)	MR-Egger	0.0271553	-0.0104578	0.0647684	0.187432		Complete blood cell count traits
Mean corpuscular volume (MCV)	Egger Intercept				0.632166		Complete blood cell count traits
Mean corpuscular hemoglobin concentration (MCHC)	Fixed-effects IVW	0.0577074	0.0417675	0.0736473	1.28602e-12	2.41129e-12	Complete blood cell count traits
Mean corpuscular hemoglobin concentration (MCHC)	Random-effects IVW	0.0577074	0.0417675	0.0736473	1.28602e-12		Complete blood cell count traits
Mean corpuscular hemoglobin concentration (MCHC)	Heterogeneity				0.65482		Complete blood cell count traits
Mean corpuscular hemoglobin concentration (MCHC)	Weighted median	0.047853	0.0256131	0.0700928	2.47261e-05		Complete blood cell count traits
Mean corpuscular hemoglobin concentration (MCHC)	MR-Egger	0.0674713	0.0272381	0.107704	0.00819236		Complete blood cell count traits
Mean corpuscular hemoglobin concentration (MCHC)	Egger Intercept				0.615689		Complete blood cell count traits
RBC distribution width (RDW)	Fixed-effects IVW	-0.0550253	-0.0719793	-0.0380713	2.00038e-10	3.00056e-10	Complete blood cell count traits
RBC distribution width (RDW)	Random-effects IVW	-0.0550253	-0.0748352	-0.0352154	5.20296e-08		Complete blood cell count traits
RBC distribution width (RDW)	Heterogeneity				0.181673		Complete blood cell count traits
RBC distribution width (RDW)	Weighted median	-0.0482937	-0.0717507	-0.0248366	5.45386e-05		Complete blood cell count traits
RBC distribution width (RDW)	MR-Egger	-0.0657408	-0.120499	-0.0109827	0.0404253		Complete blood cell count traits
RBC distribution width (RDW)	Egger Intercept				0.687642		Complete blood cell count traits
Total white blood cell count (WBC count)	Fixed-effects IVW	-0.0898382	-0.10442	-0.0752566	1.42041e-33	2.13062e-32	Complete blood cell count traits
Total white blood cell count (WBC count)	Random-effects IVW	-0.0898382	-0.12069	-0.0589867	1.1469e-08		Complete blood cell count traits
Total white blood cell count (WBC count)	Heterogeneity				8.56419e-07		Complete blood cell count traits
Total white blood cell count (WBC count)	Weighted median	-0.0783836	-0.102758	-0.0540094	2.91844e-10		Complete blood cell count traits
Total white blood cell count (WBC count)	MR-Egger	-0.057881	-0.136547	0.0207846	0.17984		Complete blood cell count traits
Total white blood cell count (WBC count)	Egger Intercept				0.406059		Complete blood cell count traits
Neutrophil count (Neutro)	Fixed-effects IVW	-0.081458	-0.097499	-0.065418	2.441e-23	7.323e-23	Complete blood cell count traits
Neutrophil count (Neutro)	Random-effects IVW	-0.081458	-0.101976	-0.060941	7.171e-15		Complete blood cell count traits
Neutrophil count (Neutro)	Heterogeneity				0.0816467		Complete blood cell count traits
Neutrophil count (Neutro)	Weighted median	-0.0667453	-0.091093	-0.0423975	7.74317e-08		Complete blood cell count traits
Neutrophil count (Neutro)	MR-Egger	-0.0580289	-0.111041	-0.00501686	0.0575005		Complete blood cell count traits
Neutrophil count (Neutro)	Egger Intercept				0.369196		Complete blood cell count traits
Lymphocyte count (Lympho)	Fixed-effects IVW	-0.06181	-0.0775144	-0.0461056	1.21692e-14	2.60769e-14	Complete blood cell count traits
Lymphocyte count (Lympho)	Random-effects IVW	-0.06181	-0.101262	-0.0223577	0.00213534		Complete blood cell count traits
Lymphocyte count (Lympho)	Heterogeneity				1.57318e-10		Complete blood cell count traits
Lymphocyte count (Lympho)	Weighted median	-0.0351572	-0.060968	-0.00934641	0.00759098		Complete blood cell count traits
Lymphocyte count (Lympho)	MR-Egger	-0.00731234	-0.106802	0.0921777	0.888318		Complete blood cell count traits
Lymphocyte count (Lympho)	Egger Intercept				0.270643		Complete blood cell count traits
Monocyte count (Mono)	Fixed-effects IVW	-0.031565	-0.047145	-0.015984	7.166e-05	8.26846e-05	Complete blood cell count traits
Monocyte count (Mono)	Random-effects IVW	-0.031565	-0.047224	-0.015905	7.788e-05		Complete blood cell count traits
Monocyte count (Mono)	Heterogeneity				0.434005		Complete blood cell count traits
Monocyte count (Mono)	Weighted median	-0.0313994	-0.0527701	-0.0100287	0.00397965		Complete blood cell count traits
Monocyte count (Mono)	MR-Egger	-0.036103	-0.078112	0.00590597	0.122999		Complete blood cell count traits
Monocyte count (Mono)	Egger Intercept				0.822768		Complete blood cell count traits
Basophil count (Baso)	Fixed-effects IVW	-0.0324915	-0.0494484	-0.0155346	0.000172925	0.000185277	Complete blood cell count traits
Basophil count (Baso)	Random-effects IVW	-0.0324915	-0.0564142	-0.00856881	0.0077667		Complete blood cell count traits
Basophil count (Baso)	Heterogeneity				0.0252093		Complete blood cell count traits
Basophil count (Baso)	Weighted median	-0.0213825	-0.046169	0.00340402	0.09087		Complete blood cell count traits
Basophil count (Baso)	MR-Egger	-0.0274117	-0.0915301	0.0367068	0.421645		Complete blood cell count traits
Basophil count (Baso)	Egger Intercept				0.8694		Complete blood cell count traits
Eosinophil count (Eosin)	Fixed-effects IVW	-0.0850998	-0.101547	-0.0686523	3.63038e-24	1.36139e-23	Complete blood cell count traits
Eosinophil count (Eosin)	Random-effects IVW	-0.0850998	-0.155436	-0.0147632	0.0177212		Complete blood cell count traits
Eosinophil count (Eosin)	Heterogeneity				4.26105e-37		Complete blood cell count traits
Eosinophil count (Eosin)	Weighted median	-0.042959	-0.0701517	-0.0157663	0.00195882		Complete blood cell count traits
Eosinophil count (Eosin)	MR-Egger	-0.0345283	-0.220216	0.15116	0.723105		Complete blood cell count traits
Eosinophil count (Eosin)	Egger Intercept				0.57481		Complete blood cell count traits
Platelet count (PLT count)	Fixed-effects IVW	-0.0850285	-0.0996186	-0.0704384	3.22722e-30	1.61361e-29	Complete blood cell count traits
Platelet count (PLT count)	Random-effects IVW	-0.0850285	-0.100225	-0.0698324	5.50821e-28		Complete blood cell count traits
Platelet count (PLT count)	Heterogeneity				0.368715		Complete blood cell count traits
Platelet count (PLT count)	Weighted median	-0.0870154	-0.10905	-0.0649807	9.93617e-15		Complete blood cell count traits
Platelet count (PLT count)	MR-Egger	-0.0724447	-0.111791	-0.0330988	0.00477758		Complete blood cell count traits
Platelet count (PLT count)	Egger Intercept				0.510331		Complete blood cell count traits
Mean platelet volume (MPV)	Fixed-effects IVW	-0.0850285	-0.0996186	-0.0704384	3.22722e-30	1.61361e-29	Complete blood cell count traits
Mean platelet volume (MPV)	Random-effects IVW	-0.0850285	-0.100225	-0.0698324	5.50821e-28		Complete blood cell count traits
Mean platelet volume (MPV)	Heterogeneity				0.368715		Complete blood cell count traits
Mean platelet volume (MPV)	Weighted median	-0.0870154	-0.10905	-0.0649807	9.93617e-15		Complete blood cell count traits
Mean platelet volume (MPV)	MR-Egger	-0.0724447	-0.111791	-0.0330988	0.00477758		Complete blood cell count traits
Mean platelet volume (MPV)	Egger Intercept				0.510331		Complete blood cell count traits

## Sheet: STable7
Supplementary Table 7. Associations of genetically proxied IL-6 signaling downregulation through perturbation in IL6R using the 12-, 8-, and 3-variant genetic instruments with changes in circulating levels of 8 biomarkers tested in the RESCUE trial. The last column represents the effects captured from the RESCUE trial (ziltivekimab vs. placebo for 30 mg of ziltivekimab after 12 weeks of treatment.
		12-variant IL6 instrument		8-variant IL6 instrument		3-variant instrument		30 mg ziltivekimab for 12 w
		(24% decrement in CRP)		(25% decrement in CRP)		(12% decrement in CRP)		(88% decrement in CRP)
Biomarkers	N cases	beta (95%CI)	p-value	beta (95%CI)	p-value	beta (95%CI)	p-value	beta (95%CI)	p-value
Haptoglobin	10708	-0.268	5.1x10-8	-0.342	2.2x10-8	-0.068	0.025	-0.512	<0.0001
		(-0.380 to -0.164)		(-0.488 to -0.211)		(-0.124 to -0.008)		(-0.581 to -0.443)
SAA	10708	-0.153	6.3x10-4	-0.195	4.3x10-4	-0.104	3.3x10-4	-0.536	<0.0001
		(-0.252 to -0.063)		(-0.319 to-0.082)		(-0.156 to -0.048)		(-0.708 to 0.376)
Fibrinogen	120246	-0.051	3.1x10-32	-0.057	1.9x10-28	-0.019	1.5x10-10	-0.355	<0.0001
		(-0.059 to -0.042)		(-0.067 to -0.047)		(-0.025 to -0.013)		(-0.428 to -0.289)
Lp(a)	290497	-0.044	0.001	-0.072	2.2x10-5	-0.016	0.101	-0.224	<0.0001
		(-0.071 to -0.017)		(-0.105 to -0.038)		(-0.035 to 0.003)		(-0.297 to -0.149)
LDL-C	362516	0.016	0.193	0.016	0.29	-0.012	0.176	0.074	0.101
		(-0.008 to 0.040)		(-0.013 to 0.046)		(-0.029 to 0.005)		(-0.016 to 0.167)
HDL-C	332323	0.052	6.0x10-5	0.06	1.6x10-4	0.023	0.012	0.107	0.003
		(0.027 to 0.077)		(0.029 to 0.092)		(0.005 to 0.041)		(0.037 to 0.171)
ApoA	330515	0.066	3.5x10-7	0.074	2.2x10-5	0.021	0.02	0.108	<0.0001
		(0.041 to 0.092)		(0.043 to 0.106)		(0.003 to 0.039)		(0.074 to 0.145)
ApoB	361372	0.004	0.759	0.004	0.786	0.003	0.752	0.057	0.068
		(-0.021 to 0.028)		(-0.026 to 0.034)		(-0.014 to 0.020)		(-0.007 to 0.115)
The results for the 12- and 8-variant instruments correspond to Mendelian randomization (MR) estimates derived from fixed-effects inverse-variance weighted MR. The results for ziltivekimab are derived from the RESCUE trial and correspond to changes in the biomarker from baseline to 12 weeks among patients randomized to 30 mg ziltivekimab vs. placebo.14 Betas for all biomarkers correspond to chang…

## Sheet: STable8
Supplementary Table 8. Associations of genetically proxied IL-6 signaling downregulation through perturbation in IL6 using the 12-, 8-, and 3-variant genetic instruments with autoimmune and cardiometabolic outcomes.
			12-variant instrument		8-variant instrument		3-variant instrument
			(24% decrement in CRP)		(25% decrement in CRP)		(12% decrement in CRP)
Binary Outcomes	N cases	N controls	OR (95%CI)	p-value	OR (95%CI)	p-value	OR (95%CI)	p-value
Rheumatoid arthritis	35871	240.149	0.87	0.003	0.842	0.002	0.904	7.6x10-4
			(0.793-0.953)		(0.757-0.937)		(0.852-0.959)
Polymyalgia rheumatica	8156	416.495	0.76	5.1x10-4	0.754	0.004	0.803	2.9x10-4
			(0.651-0.887)		(0.623-0.913)		(0.714-0.904)
Coronary artery disease	210842	1167328	0.919	1.6x10-5	0.906	2.2x10-5	0.958	0.001
			(0.884-0.955)		(0.866-0.948)		(0.933-0.984)
Ischemic stroke	86668	1503898	0.923	0.002	0.874	2.0x10-5	0.953	0.009
			(0.876-0.972)		(0.821-0.930)		(0.919-0.988)
Large artery stroke	9219	1503898	0.75	5.8x10-4	0.684	7.3x10-5	0.902	0.043
			(0.637-0.884)		(0.567-0.825)		(0.814-0.997)
Small vessel stroke	13,62	1503898	0.89	0.06	0.846	0.051	0.951	0.222
			(0.789-1.005)		(0.719-1.001)		(0.876-1.031)
Cardioembolic stroke	12,79	1503898	0.93	0.289	0.854	0.056	0.989	0.814
			(0.814-1.063)		(0.708-1.006)		(0.901-1.085)
Cryptogenic stroke	3593	32.473	0.872	0.313	0.95	0.756	0.984	0.867
			(0.668-1.138)		(0.685-1.316)		(0.811-1.193)
Carotid plaque	21,54	26.894	0.821	0.009	0.845	0.069	0.879	0.024
			(0.707-0.953)		(0.705-1.014)		(0.786-0.983)
Peripheral artery disease	31307	211.753	0.803	1.8x10-7	0.746	1.2x10-7	0.866	5.6x10-7
			(0.739-0.872)		(0.669-0.832)		(0.819-0.916)
Type 2 diabetes mellitus	428452	2107149	0.924	8.3x10-4	0.932	2.8x10-6	0.979	0.014
			(0.882-0.968)		(0.905-0.993)		(0.962-0.997)
CRP: C-reactive protein; SD: standard deviation. * Fixed-effects meta-analysis of published CHI-MGI + FinnGen data. The Odds Ratios (OR) are derived from Mendelian randomization (MR) analyses using fixed-effects inverse-variance weighted MR for the 12- and 8-variant instruments. The results are scaled to 24% and 25% decrease in CRP levels, respectively.

## Sheet: STable9
Supplementary Table 9. Results of sensitivity Mendelian randomization analyses for 12-variant IL6 genetic instrument for binary outcomes
Binary outcomes	Method	OR	low 95%CI	high 95%CI	p-value	P-FDR	Panel
Polymyalgia rheumatica	Fixed-effects IVW	0.76	0.651	0.887	0.00051	0.001425	Primary outcome
Polymyalgia rheumatica	Random-effects IVW	0.76	0.6	0.963	0.023		Primary outcome
Polymyalgia rheumatica	Heterogeneity		0	0	0.008		Primary outcome
Polymyalgia rheumatica	Weighted median	0.76	0.591	0.977	0.032		Primary outcome
Polymyalgia rheumatica	MR-Egger	0.781	0.402	1.518	0.467		Primary outcome
Polymyalgia rheumatica	Egger Intercept		0	0	0.93		Primary outcome
Rheumatoid arthritis	Fixed-effects IVW	0.87	0.793	0.953	0.003	0.005	Primary outcome
Rheumatoid arthritis	Random-effects IVW	0.869	0.793	0.953	0.003		Primary outcome
Rheumatoid arthritis	Heterogeneity		0	0	0.429		Primary outcome
Rheumatoid arthritis	Weighted median	0.89	0.783	1.01	0.072		Primary outcome
Rheumatoid arthritis	MR-Egger	0.956	0.765	1.194	0.69		Primary outcome
Rheumatoid arthritis	Egger Intercept		0	0	0.361		Primary outcome
Coronary artery disease	Fixed-effects IVW	0.919	0.884	0.955	1.6e-05	8e-05	Primary outcome
Coronary artery disease	Random-effects IVW	0.919	0.884	0.955	1.35e-05		Primary outcome
Coronary artery disease	Heterogeneity		0	0	0.759		Primary outcome
Coronary artery disease	Weighted median	0.924	0.877	0.973	0.003		Primary outcome
Coronary artery disease	MR-Egger	0.962	0.875	1.058	0.427		Primary outcome
Coronary artery disease	Egger Intercept		0	0	0.298		Primary outcome
Ischemic stroke	Fixed-effects IVW	0.923	0.876	0.972	0.002	0.004	Primary outcome
Ischemic stroke	Random-effects IVW	0.923	0.869	0.98	0.009		Primary outcome
Ischemic stroke	Heterogeneity		0	0	0.204		Primary outcome
Ischemic stroke	Weighted median	0.885	0.821	0.954	0.001		Primary outcome
Ischemic stroke	MR-Egger	0.86	0.742	0.997	0.046		Primary outcome
Ischemic stroke	Egger Intercept		0	0	0.309		Primary outcome
Large artery atherosclerotic stroke	Fixed-effects IVW	0.75	0.637	0.884	0.00057	0.001425	Primary outcome
Large artery atherosclerotic stroke	Random-effects IVW	0.75	0.637	0.884	0.001		Primary outcome
Large artery atherosclerotic stroke	Heterogeneity		0	0	0.478		Primary outcome
Large artery atherosclerotic stroke	Weighted median	0.822	0.659	1.024	0.081		Primary outcome
Large artery atherosclerotic stroke	MR-Egger	1.087	0.72	1.639	0.692		Primary outcome
Large artery atherosclerotic stroke	Egger Intercept		0	0	0.054		Primary outcome
Cardioembolic stroke	Fixed-effects IVW	0.93	0.814	1.063	0.289	0.313	Primary outcome
Cardioembolic stroke	Random-effects IVW	0.93	0.814	1.063	0.289		Primary outcome
Cardioembolic stroke	Heterogeneity		0	0	0.965		Primary outcome
Cardioembolic stroke	Weighted median	0.926	0.783	1.095	0.371		Primary outcome
Cardioembolic stroke	MR-Egger	0.918	0.652	1.292	0.623		Primary outcome
Cardioembolic stroke	Egger Intercept		0	0	0.932		Primary outcome
Small vessel stroke	Fixed-effects IVW	0.89	0.789	1.005	0.059	0.07375	Primary outcome
Small vessel stroke	Random-effects IVW	0.89	0.789	1.005	0.06		Primary outcome
Small vessel stroke	Heterogeneity		0	0	0.858		Primary outcome
Small vessel stroke	Weighted median	0.86	0.732	1.011	0.067		Primary outcome
Small vessel stroke	MR-Egger	0.744	0.559	0.992	0.044		Primary outcome
Small vessel stroke	Egger Intercept		0	0	0.179		Primary outcome
Cryptogenic stroke	Fixed-effects IVW	0.872	0.668	1.138	0.313	0.313	Primary outcome
Cryptogenic stroke	Random-effects IVW	0.872	0.668	1.138	0.313		Primary outcome
Cryptogenic stroke	Heterogeneity		0	0	0.627		Primary outcome
Cryptogenic stroke	Weighted median	0.897	0.635	1.267	0.538		Primary outcome
Cryptogenic stroke	MR-Egger	1.308	0.646	2.648	0.455		Primary outcome
Cryptogenic stroke	Egger Intercept		0	0	0.224		Primary outcome
Carotid atherosclerosis	Fixed-effects IVW	0.821	0.707	0.953	0.009	0.0128571	Primary outcome
Carotid atherosclerosis	Random-effects IVW	0.821	0.705	0.956	0.011		Primary outcome
Carotid atherosclerosis	Heterogeneity		0	0	0.408		Primary outcome
Carotid atherosclerosis	Weighted median	0.8	0.655	0.978	0.029		Primary outcome
Carotid atherosclerosis	MR-Egger	0.773	0.506	1.179	0.231		Primary outcome
Carotid atherosclerosis	Egger Intercept		0	0	0.761		Primary outcome
Peripheral artery disease	Fixed-effects IVW	0.803	0.739	0.872	1.8e-07	1.8e-06	Primary outcome
Peripheral artery disease	Random-effects IVW	0.803	0.72	0.894	6.33e-05		Primary outcome
Peripheral artery disease	Heterogeneity		0	0	0.652		Primary outcome
Peripheral artery disease	Weighted median	0.794	0.703	0.896	0.000176835		Primary outcome
Peripheral artery disease	MR-Egger	0.806	0.599	1.085	0.155		Primary outcome
Peripheral artery disease	Egger Intercept		0	0	0.974		Primary outcome
Type 2 diabetes	Fixed-effects IVW	0.924	0.900936	0.947654	8.84242e-10	1.41479e-08	Secondary outcome
Type 2 diabetes	Random-effects IVW	0.924005	0.882128	0.96787	0.000827003		Secondary outcome
Type 2 diabetes	Heterogeneity		0	0	0.000116967		Secondary outcome
Type 2 diabetes	Weighted median	0.955728	0.917939	0.995072	0.028		Secondary outcome
Type 2 diabetes	MR-Egger	0.947111	0.840072	1.06779	0.375		Secondary outcome
Type 2 diabetes	Egger Intercept		0	0	0.658		Secondary outcome
Any infection (hospital admission)	Fixed-effects IVW	1.01208	0.968431	1.05769	0.593545	0.633115	Secondary outcome
Any infection (hospital admission)	Random-effects IVW	1.01208	0.968431	1.05769	0.593545		Secondary outcome
Any infection (hospital admission)	Heterogeneity		0	0	0.607279		Secondary outcome
Any infection (hospital admission)	Weighted median	1.01963	0.957462	1.08583	0.544771		Secondary outcome
Any infection (hospital admission)	MR-Egger	0.95024	0.844029	1.06982	0.418393		Secondary outcome
Any infection (hospital admission)	Egger Intercept		0	0	0.287649		Secondary outcome
Pneumonia (hospital admission)	Fixed-effects IVW	0.903498	0.848819	0.9617	0.00144206	0.00769097	Secondary outcome
Pneumonia (hospital admission)	Random-effects IVW	0.903498	0.848819	0.9617	0.00144206		Secondary outcome
Pneumonia (hospital admission)	Heterogeneity		0	0	0.986576		Secondary outcome
Pneumonia (hospital admission)	Weighted median	0.885879	0.820011	0.957037	0.0021121		Secondary outcome
Pneumonia (hospital admission)	MR-Egger	0.91405	0.772712	1.08124	0.319037		Secondary outcome
Pneumonia (hospital admission)	Egger Intercept		0	0	0.886875		Secondary outcome
Urinary tract infection	Fixed-effects IVW	1.05853	0.963565	1.16285	0.235593	0.376949	Secondary outcome
Urinary tract infection	Random-effects IVW	1.05853	0.963565	1.16285	0.235593		Secondary outcome
Urinary tract infection	Heterogeneity		0	0	0.8873		Secondary outcome
Urinary tract infection	Weighted median	1.01107	0.891476	1.14671	0.863896		Secondary outcome
Urinary tract infection	MR-Egger	1.10339	0.858047	1.41888	0.460919		Secondary outcome
Urinary tract infection	Egger Intercept		0	0	0.734501		Secondary outcome
Skin and soft tissue infections	Fixed-effects IVW	1.08386	0.930121	1.26302	0.302149	0.43949	Secondary outcome
Skin and soft tissue infections	Random-effects IVW	1.08386	0.930121	1.26302	0.302149		Secondary outcome
Skin and soft tissue infections	Heterogeneity		0	0	0.99957		Secondary outcome
Skin and soft tissue infections	Weighted median	1.06688	0.887522	1.28249	0.490575		Secondary outcome
Skin and soft tissue infections	MR-Egger	0.928285	0.618218	1.39387	0.727197		Secondary outcome
Skin and soft tissue infections	Egger Intercept		0	0	0.438778		Secondary outcome
Influenza	Fixed-effects IVW	0.979886	0.834954	1.14998	0.803503	0.803503	Secondary outcome
Influenza	Random-effects IVW	0.979886	0.816667	1.17573	0.826982		Secondary outcome
Influenza	Heterogeneity		0	0	0.225993		Secondary outcome
Influenza	Weighted median	0.887336	0.723358	1.08848	0.251524		Secondary outcome
Influenza	MR-Egger	0.786099	0.490816	1.25903	0.342751		Secondary outcome
Influenza	Egger Intercept		0	0	0.345985		Secondary outcome
Candida infection (hospital admission)	Fixed-effects IVW	0.876247	0.747776	1.02679	0.102432	0.204863	Secondary outcome
Candida infection (hospital admission)	Random-effects IVW	0.876247	0.747511	1.02715	0.103198		Secondary outcome
Candida infection (hospital admission)	Heterogeneity		0	0	0.439157		Secondary outcome
Candida infection (hospital admission)	Weighted median	0.904037	0.725768	1.12609	0.367977		Secondary outcome
Candida infection (hospital admission)	MR-Egger	0.701998	0.458565	1.07466	0.134457		Secondary outcome
Candida infection (hospital admission)	Egger Intercept		0	0	0.297283		Secondary outcome
Sepsis (hospital admission) vs. population	Fixed-effects IVW	0.884631	0.778644	1.00504	0.0597375	0.136543	Secondary outcome
Sepsis (hospital admission) vs. population	Random-effects IVW	0.884631	0.778644	1.00504	0.0597375		Secondary outcome
Sepsis (hospital admission) vs. population	Heterogeneity		0	0	0.676678		Secondary outcome
Sepsis (hospital admission) vs. population	Weighted median	0.867623	0.737507	1.02069	0.0867293		Secondary outcome
Sepsis (hospital admission) vs. population	MR-Egger	0.8433	0.599409	1.18643	0.350891		Secondary outcome
Sepsis (hospital admission) vs. population	Egger Intercept		0	0	0.773145		Secondary outcome
Sepsis (aged <75) vs. population	Fixed-effects IVW	0.866638	0.764813	0.982018	0.0247972	0.066126	Secondary outcome
Sepsis (aged <75) vs. population	Random-effects IVW	0.866638	0.764813	0.982018	0.0247972		Secondary outcome
Sepsis (aged <75) vs. population	Heterogeneity		0	0	0.452779		Secondary outcome
Sepsis (aged <75) vs. population	Weighted median	0.874658	0.740066	1.03373	0.116206		Secondary outcome
Sepsis (aged <75) vs. population	MR-Egger	0.930724	0.65881	1.31487	0.692412		Secondary outcome
Sepsis (aged <75) vs. population	Egger Intercept		0	0	0.671865		Secondary outcome
Critical sepsis (28-day mortality) vs. population	Fixed-effects IVW	0.77478	0.53708	1.11768	0.172283	0.306282	Secondary outcome
Critical sepsis (28-day mortality) vs. population	Random-effects IVW	0.77478	0.53708	1.11768	0.172283		Secondary outcome
Critical sepsis (28-day mortality) vs. population	Heterogeneity		0	0	0.917548		Secondary outcome
Critical sepsis (28-day mortality) vs. population	Weighted median	0.941077	0.571411	1.54989	0.811431		Secondary outcome
Critical sepsis (28-day mortality) vs. population	MR-Egger	0.548928	0.205858	1.46374	0.258309		Secondary outcome
Critical sepsis (28-day mortality) vs. population	Egger Intercept		0	0	0.474899		Secondary outcome
Critical sepsis vs any sepsis	Fixed-effects IVW	0.836983	0.558922	1.25338	0.387716	0.516955	Secondary outcome
Critical sepsis vs any sepsis	Random-effects IVW	0.836983	0.558922	1.25338	0.387716		Secondary outcome
Critical sepsis vs any sepsis	Heterogeneity		0	0	0.759962		Secondary outcome
Critical sepsis vs any sepsis	Weighted median	0.845363	0.726928	0.983093	0.0291518		Secondary outcome
Critical sepsis vs any sepsis	MR-Egger	0.893777	0.526414	1.51751	0.677563		Secondary outcome
Critical sepsis vs any sepsis	Egger Intercept		0	0	0.886932		Secondary outcome
COVID-19 vs. population	Fixed-effects IVW	0.989824	0.953974	1.02702	0.586835	0.633115	Secondary outcome
COVID-19 vs. population	Random-effects IVW	0.989824	0.952874	1.02821	0.598228		Secondary outcome
COVID-19 vs. population	Heterogeneity		0	0	0.386716		Secondary outcome
COVID-19 vs. population	Weighted median	0.993409	0.943756	1.04567	0.800432		Secondary outcome
COVID-19 vs. population	MR-Egger	1.04851	0.953392	1.15312	0.35193		Secondary outcome
COVID-19 vs. population	Egger Intercept		0	0	0.226631		Secondary outcome
Hospitalized COVID-19 vs. population	Fixed-effects IVW	0.877008	0.812363	0.946797	0.00078101	0.00624808	Secondary outcome
Hospitalized COVID-19 vs. population	Random-effects IVW	0.877008	0.767867	1.00166	0.052927		Secondary outcome
Hospitalized COVID-19 vs. population	Heterogeneity		0	0	0.00049965		Secondary outcome
Hospitalized COVID-19 vs. population	Weighted median	0.908382	0.810628	1.01792	0.0980895		Secondary outcome
Hospitalized COVID-19 vs. population	MR-Egger	1.02145	0.73022	1.42882	0.903836		Secondary outcome
Hospitalized COVID-19 vs. population	Egger Intercept		0	0	0.354893		Secondary outcome
Very severe respiratory confirmed COVID-19 vs. population	Fixed-effects IVW	0.838816	0.74229	0.947894	0.00483306	0.0154658	Secondary outcome
Very severe respiratory confirmed COVID-19 vs. population	Random-effects IVW	0.838816	0.678317	1.03729	0.10478		Secondary outcome
Very severe respiratory confirmed COVID-19 vs. population	Heterogeneity		0	0	0.00048881		Secondary outcome
Very severe respiratory confirmed COVID-19 vs. population	Weighted median	0.828538	0.681628	1.00711	0.0589115		Secondary outcome
Very severe respiratory confirmed COVID-19 vs. population	MR-Egger	1.07731	0.636089	1.82459	0.787403		Secondary outcome
Very severe respiratory confirmed COVID-19 vs. population	Egger Intercept		0	0	0.333198		Secondary outcome
Atopic dermatitis	Fixed-effects IVW	0.911087	0.854853	0.971021	0.00417416	0.0154658	Secondary outcome
Atopic dermatitis	Random-effects IVW	0.911087	0.839883	0.988328	0.0249115		Secondary outcome
Atopic dermatitis	Heterogeneity		0	0	0.082832		Secondary outcome
Atopic dermatitis	Weighted median	0.87003	0.789332	0.958978	0.00505623		Secondary outcome
Atopic dermatitis	MR-Egger	0.761154	0.62624	0.925133	0.0207697		Secondary outcome
Atopic dermatitis	Egger Intercept		0	0	0.0802224		Secondary outcome
Asthma	Fixed-effects IVW	1.01776	0.972714	1.06489	0.445945	0.548856	Secondary outcome
Asthma	Random-effects IVW	1.01776	0.91678	1.12986	0.741245		Secondary outcome
Asthma	Heterogeneity		0	0	6.60675e-08		Secondary outcome
Asthma	Weighted median	0.988155	0.910708	1.07219	0.774769		Secondary outcome
Asthma	MR-Egger	0.916355	0.692736	1.21216	0.555683		Secondary outcome
Asthma	Egger Intercept		0	0	0.446977		Secondary outcome

## Sheet: STable10
Supplementary Table 10. Colocalization analysis results for the IL6 locus (300 kb upstream or downstream to IL-6 coding gene) between effects on circulating C-reactive protein levels and autoimmune and cardiovascular outcomes significant in Mendelian randomization analyses.
	Coloc						SharePro Probability	HEIDI p-value
Trait	nsnps	PP.H0.abf	PP.H1.abf	PP.H2.abf	PP.H3.abf	PP.H4.abf
Rheumatoid arthritis	1981	5.68698e-30	0.205148	2.18305e-29	0.787489	0.00736308	0.0033	0.302866
Polymyalgia rheumatica	2206	5.8803e-31	0.0212128	3.53207e-30	0.126565	0.852222	0.6986	0.271031
Coronary artery disease	2600	2.5669e-29	0.925993	1.85725e-30	0.0669923	0.0070143	0.0024	0.129592
Ischemic stroke	1917	2.53666e-29	0.914914	1.39582e-30	0.050309	0.0347773	0.0078	0.106139
Large artery stroke	1661	2.24465e-29	0.809584	3.2216e-30	0.11612	0.0742958	0.0066	0.367414
Peripheral artery disease	2410	7.67363e-31	0.0276822	1.2584e-29	0.453441	0.518877	0.652	0.243456
Carotid plaque	1963	2.55558e-29	0.921901	1.34648e-30	0.0485434	0.0295553	0.0032	0.653063

[truncated: 9 more sheets: STable11, STable12, Stable13, STable14, STable15, STable16, STable17, STable18, Stable19]
