# Supplementary material for: IL6 genetic perturbation mimicking IL-6 inhibition is associated with lower cardiometabolic risk
Source: Nat Cardiovasc Res. 2025 Aug 26;4(9):1172–86. doi: 10.1038/s44161-025-00700-7 (PMC12436178; doi:10.1038/s44161-025-00700-7)
Supplement: Supplementary file 3 — Statistical source data. [file 44161_2025_700_MOESM3_ESM.xlsx]

## Sheet: Fig2b
rsid	tissue_label	p-value
rs1004224	whole blood	6.4523e-06
rs1004224	macrophage	2.14047e-05
rs6461665	CD16+ monocyte	0.000371165
rs1880241	macrophage	0.000406134
rs141072253	T cell	0.000794477
rs61542988	monocyte	0.00110986
rs6461665	brain (DLPFC)	0.00112079
rs1004224	LCL	0.00112324
rs1880241	macrophage	0.00132088
rs1880241	brain (spinal cord)	0.0021851
rs1004224	macrophage	0.00265992
rs1004224	macrophage	0.00369261
rs6962836	B cell	0.00388623
rs61542988	minor salivary gland	0.00451884
rs1880241	macrophage	0.00467911
rs6461665	macrophage	0.00492348
rs57561814	macrophage	0.00522928
rs4719703	fibroblast	0.005258
rs6962836	minor salivary gland	0.00601346
rs1581498	ovary	0.00695533
rs57561814	CD4+ memory T cell	0.00777536
rs1880241	placenta	0.00780572
rs141072253	iPSC	0.00839857
rs79941637	monocyte	0.00925188
rs1004224	monocyte	0.0105825
rs1880241	macrophage	0.0111528
rs141072253	pancreatic islet	0.0129364
rs1880241	B cell	0.0129955
rs57561814	uterus	0.013111
rs1880241	monocyte	0.0133194
rs141072253	monocyte	0.013349
rs111654392	brain (spinal cord)	0.0156116
rs1004224	macrophage	0.0163507
rs1880241	monocyte	0.0164588
rs6962836	brain (spinal cord)	0.0165262
rs6962836	brain (substantia nigra)	0.0168568
rs1581498	monocyte	0.0169482
rs1581498	T cell	0.0178228
rs6962836	brain (DLPFC)	0.0178401
rs6962836	adipose	0.0184164
rs1004224	brain (DLPFC)	0.0189312
rs1004224	CD4+ T cell	0.0191199
rs6461665	monocyte	0.0193599
rs1880241	fibroblast	0.0201446
rs1880241	CD16+ monocyte	0.0201987
rs1880241	brain (putamen)	0.0210511
rs61542988	artery (tibial)	0.0212998
rs111654392	fibroblast	0.0213203
rs1880241	spleen	0.0217555
rs1880241	B cell	0.0221154
rs6962836	artery (tibial)	0.0225643
rs111654392	fibroblast	0.0233581
rs6962836	small intestine	0.0236104
rs1004224	iPSC	0.024352
rs141072253	adipose	0.0246321
rs79941637	brain (DLPFC)	0.0251466
rs1880241	tibial nerve	0.0251594
rs57561814	macrophage	0.0253212
rs6461665	macrophage	0.025517
rs1880241	brain (DLPFC)	0.0270292
rs6962836	brain (DLPFC)	0.0270409
rs1004224	adipose	0.0271558
rs1880241	adipose	0.0307802
rs111654392	macrophage	0.0317879
rs1581498	CD4+ memory T cell	0.032267
rs6461665	monocyte	0.0333658
rs1880241	skin	0.033458
rs141072253	cartilage	0.0335938
rs11767035	brain (DLPFC)	0.033692
rs6962836	ovary	0.0344437
rs141072253	brain (DLPFC)	0.0375089
rs79941637	vagina	0.0378076
rs6962836	brain (putamen)	0.0382755
rs57561814	LCL	0.0389651
rs79941637	brain (substantia nigra)	0.039492
rs61542988	monocyte	0.0396107
rs11767035	T cell	0.0399344
rs111654392	brain (hippocampus)	0.0401287
rs6962836	cartilage	0.0410387
rs1880241	adipose (visceral)	0.0416665
rs11767035	kidney (cortex)	0.0435791
rs79941637	pancreas	0.0437201
rs61542988	synovium	0.0444692
rs1004224	monocyte	0.0457862
rs57561814	macrophage	0.0491991
rs1581498	esophagus (gej)	0.0496242
rs6962836	heart (left ventricle)	0.0497178

## Sheet: Fig2c
	effect of variant on log-CRP (beta, 95%CI)			effect of variant on serum IL-6 (beta, 95%CI])
rs1004224	0.014	0.009296	0.018704	-0.0104041	-0.0243425	0.0035344
rs111654392	0.0358	0.023844	0.047756	-0.025537	-0.0593333	0.0082594
rs11767035	0.0164	0.012088	0.020712	-0.0066978	-0.0195051	0.0061097
rs141072253	0.0408	0.030804	0.050796	-0.019933	-0.0479392	0.0080732
rs1581498	0.0135	0.00958	0.01742	0.0032461	-0.0082798	0.0147719
rs1880241	0.0252	0.02128	0.02912	-0.0125947	-0.0241193	-0.0010701
rs4719703	0.0182	0.011732	0.024668	-0.0020818	-0.0216048	0.0174412
rs57561814	0.0482	0.039968	0.056432	-0.0411335	-0.0642873	-0.0179797
rs61542988	0.0271	0.022592	0.031608	-0.0209329	-0.0341509	-0.007715
rs6461665	0.0149	0.010588	0.019212	-0.0005978	-0.0134738	0.0122782
rs6962836	0.0186	0.01272	0.02448	-0.0027605	-0.0199919	0.0144708
rs79941637	0.0292	0.02038	0.03802	-0.0068368	-0.0314696	0.0177959

## Sheet: ED_fig2
ED_fig2a
	effect of variant on log-CRP (beta, 95%CI)			effect of variant on serum IL-6 (beta, 95%CI])
rs1004224	0.014	0.009296	0.018704	0.0104041	-0.0035344	0.0243425
rs111654392	0.0358	0.023844	0.047756	0.0255369	-0.0082594	0.0593333
rs11767035	0.0164	0.012088	0.020712	0.00669775	-0.0061097	0.0195051
rs141072253	0.0408	0.030804	0.050796	0.019933	-0.0080732	0.0479392
rs1581498	0.0135	0.00958	0.01742	-0.0032461	-0.0147719	0.00827979
rs1880241	0.0252	0.02128	0.02912	0.0125947	0.00107014	0.0241193
rs4719703	0.0182	0.011732	0.024668	0.00208179	-0.0174412	0.0216048
rs57561814	0.0482	0.039968	0.056432	0.0411335	0.0179796	0.0642873
rs61542988	0.0271	0.022592	0.031608	0.0209329	0.00771497	0.0341509
rs6461665	0.0149	0.010588	0.019212	0.00059782	-0.0122782	0.0134738
rs6962836	0.0186	0.01272	0.02448	0.00276054	-0.0144708	0.0199919
rs79941637	0.0292	0.02038	0.03802	0.00683684	-0.0177959	0.0314696
ED_fig2b
	effect of variant on log-CRP (beta, 95%CI)			effect of variant on serum IL-6 (beta, 95%CI])
rs1004224	0.014	0.009296	0.018704	0.0104041	-0.0035344	0.0243425
rs113424631	0.0289	0.02008	0.03772	0.00750293	-0.0171298	0.0321357
rs12673996	0.027	0.022296	0.031704	0.0249964	0.0111722	0.0388207
rs1880241	0.0252	0.02128	0.02912	0.0125947	0.00107014	0.0241193
rs35841035	0.0185	0.0136	0.0234	0.0078927	-0.006565	0.0223504
rs57561814	0.0482	0.039968	0.056432	0.0411335	0.0179796	0.0642873
rs6461665	0.0149	0.010588	0.019212	0.00059782	-0.0122782	0.0134738
rs6962836	0.0186	0.01272	0.02448	0.00276054	-0.0144708	0.0199919
ED_fig2c
	effect of variant on log-CRP (beta, 95%CI)			effect of variant on serum IL-6 (beta, 95%CI])
rs1524107	0.0551	0.045496	0.064704	0.0399029	0.013427	0.0663788
rs1880241	0.0252	0.02128	0.02912	0.0125947	0.00107014	0.0241193
rs7801617	0.0211	0.014436	0.027764	0.00218248	-0.0169998	0.0213648

## Sheet: Fig3abc_EDfig3
		12-variant IL6 instrument		8-variant IL6 instrument		3-variant instrument		30 mg ziltivekimab for 12 w
		(24% decrement in CRP)		(25% decrement in CRP)		(12% decrement in CRP)		(88% decrement in CRP)
Biomarkers	N cases	beta (95%CI)	p-value	beta (95%CI)	p-value	beta (95%CI)	p-value	beta (95%CI)	p-value
Haptoglobin	10708	-0.268	5.1x10-8	-0.342	2.2x10-8	-0.068	0.025	-0.512	<0.0001
		(-0.380 to -0.164)		(-0.488 to -0.211)		(-0.124 to -0.008)		(-0.581 to -0.443)
SAA	10708	-0.153	6.3x10-4	-0.195	4.3x10-4	-0.104	3.3x10-4	-0.536	<0.0001
		(-0.252 to -0.063)		(-0.319 to-0.082)		(-0.156 to -0.048)		(-0.708 to 0.376)
Fibrinogen	120246	-0.051	3.1x10-32	-0.057	1.9x10-28	-0.019	1.5x10-10	-0.355	<0.0001
		(-0.059 to -0.042)		(-0.067 to -0.047)		(-0.025 to -0.013)		(-0.428 to -0.289)
Lp(a)	290497	-0.044	0.001	-0.072	2.2x10-5	-0.016	0.101	-0.224	<0.0001
		(-0.071 to -0.017)		(-0.105 to -0.038)		(-0.035 to 0.003)		(-0.297 to -0.149)
LDL-C	362516	0.016	0.193	0.016	0.29	-0.012	0.176	0.074	0.101
		(-0.008 to 0.040)		(-0.013 to 0.046)		(-0.029 to 0.005)		(-0.016 to 0.167)
HDL-C	332323	0.052	6.0x10-5	0.06	1.6x10-4	0.023	0.012	0.107	0.003
		(0.027 to 0.077)		(0.029 to 0.092)		(0.005 to 0.041)		(0.037 to 0.171)
ApoA	330515	0.066	3.5x10-7	0.074	2.2x10-5	0.021	0.02	0.108	<0.0001
		(0.041 to 0.092)		(0.043 to 0.106)		(0.003 to 0.039)		(0.074 to 0.145)
ApoB	361372	0.004	0.759	0.004	0.786	0.003	0.752	0.057	0.068
		(-0.021 to 0.028)		(-0.026 to 0.034)		(-0.014 to 0.020)		(-0.007 to 0.115)

## Sheet: Fig5
Fig 5a
Category	outcome	exposure	b	se	pval	Padj	Scaled_Beta	Scaled_SE	Scaled_OR	Scaled_LCI	Scaled_UCI	Q	I2	heterogeneity p_value
Diabetes	Type 2 diabetes	IL6	0.28802	0.0861408	0.000827	0.00165401	-0.0790433	0.0236402	0.924	0.882163	0.967821	4.0668	75.4107	0.0437339
Diabetes	Type 2 diabetes	IL6R	0.0978564	0.038364	0.0107496	0.0107496	-0.0268554	0.0105285	0.973502	0.953619	0.9938	4.0668	75.4107	0.0437339
Fig 5b
Category	outcome	exposure	b	se	pval	Padj	Scaled_Beta	Scaled_SE	Scaled_LCI	Scaled_UCI	Q	I2	heterogeneity p_value
Metabolic related traits	Glycated haemoglobin (HbA1c)	IL6	0.0251572	0.0235034	0.284454	0.456518	-0.00690408	0.0064502	-0.0195465	0.00573831	1.19267	16.1546	0.274791
Metabolic related traits	Glycated haemoglobin (HbA1c)	IL6R	0.0526614	0.00904788	5.874e-09	1.29228e-07	-0.0144522	0.00248307	-0.0193191	-0.00958542	1.19267	16.1546	0.274791
Metabolic related traits	Random glucose	IL6	0.00570811	0.00502452	0.255935	0.456518	-0.00156651	0.00137891	-0.00426918	0.00113615	0.767313	0	0.38105
Metabolic related traits	Random glucose	IL6R	0.00083382	0.00239117	0.727309	0.800039	-0.000228831	0.000656225	-0.00151503	0.00105737	0.767313	0	0.38105
Metabolic related traits	Fasting insulin	IL6	0.0471258	0.035679	0.186559	0.456518	-0.0129331	0.00979163	-0.0321247	0.00625854	1.7476	42.7787	0.186179
Metabolic related traits	Fasting insulin	IL6R	-0.00346136	0.0138325	0.802406	0.840616	0.000949925	0.00379614	-0.0064905	0.00839035	1.7476	42.7787	0.186179
Metabolic related traits	Fasting glucose	IL6	0.0356639	0.0323	0.269529	0.456518	-0.0097875	0.0088643	-0.0271615	0.00758652	0.553241	0	0.456996
Metabolic related traits	Fasting glucose	IL6R	0.0100032	0.0121212	0.409222	0.600193	-0.00274525	0.00332651	-0.00926521	0.00377471	0.553241	0	0.456996
Metabolic related traits	2h-glucose post-challenge (2hGlu)	IL6	-0.0932161	0.153607	0.543952	0.703938	0.0255819	0.0421554	-0.0570427	0.108207	1.10786	9.73626	0.292547
Metabolic related traits	2h-glucose post-challenge (2hGlu)	IL6R	0.0792727	0.0571007	0.165047	0.456518	-0.0217554	0.0156705	-0.0524696	0.00895891	1.10786	9.73626	0.292547
Metabolic related traits	Modified Stumvoll Insulin Sensitivity Index (ISI)	IL6	0.193365	0.165564	0.242842	0.456518	-0.0530665	0.045437	-0.142123	0.0359901	2.95377	66.145	0.0856774
Metabolic related traits	Modified Stumvoll Insulin Sensitivity Index (ISI)	IL6R	-0.123009	0.0804653	0.126335	0.456518	0.0337581	0.0220827	-0.00952386	0.0770401	2.95377	66.145	0.0856774
Metabolic related traits	Body mass index (BMI)	IL6	0.103907	0.0310757	0.00082679	0.00606313	-0.0285158	0.00852831	-0.0452313	-0.0118003	11.447	91.2641	0.000716079
Metabolic related traits	Body mass index (BMI)	IL6R	-0.0077886	0.0111435	0.484594	0.666317	0.00213748	0.00305818	-0.00385656	0.00813152	11.447	91.2641	0.000716079
Metabolic related traits	Waist-to-Hip Ratio	IL6	0.0772133	0.032391	0.0171355	0.0942451	-0.0211902	0.00888929	-0.0386132	-0.00376717	2.54156	60.6542	0.110885
Metabolic related traits	Waist-to-Hip Ratio	IL6R	0.018795	0.0171342	0.272672	0.456518	-0.00515803	0.00470224	-0.0143744	0.00405837	2.54156	60.6542	0.110885
Metabolic related traits	Abdominal subcutaneous adipose tissue (ASAT)	IL6	0.00841987	0.121813	0.944893	0.944893	-0.00231072	0.0334301	-0.0678337	0.0632123	0.756782	0	0.384337
Metabolic related traits	Abdominal subcutaneous adipose tissue (ASAT)	IL6R	-0.104738	0.0456235	0.0216925	0.0954469	0.028744	0.0125208	0.00420335	0.0532847	0.756782	0	0.384337
Metabolic related traits	Gluteofemoral adipose tissue (GFAT)	IL6	0.0528467	0.121246	0.662935	0.767609	-0.0145031	0.0332742	-0.0797206	0.0507144	3.80772	73.7375	0.0510169
Metabolic related traits	Gluteofemoral adipose tissue (GFAT)	IL6R	-0.199791	0.0454061	1.08205e-05	0.000119026	0.05483	0.0124611	0.0304062	0.0792537	3.80772	73.7375	0.0510169
Metabolic related traits	Visceral adipose tissue (VAT)	IL6	0.0643539	0.121313	0.595781	0.728177	-0.0176611	0.0332928	-0.082915	0.0475929	0.0159012	0	0.899653
Metabolic related traits	Visceral adipose tissue (VAT)	IL6R	0.0480188	0.0454294	0.290512	0.456518	-0.0131781	0.0124675	-0.0376144	0.0112582	0.0159012	0	0.899653
Fig 5c
Outcome	reported trait	nsnps_IL6	b_IL6	se_IL6	p_value_IL6	p_value_FDR_IL6	nsnps_IL6R	b_IL6R	se_IL6R	p_value_IL6R	p_value_FDR_IL6R
Acetate	Acetate	12	0.0393818	-0.0084015	2.7664e-06	7.5696e-06	25	0.00894653	-0.0032101	0.00531942	0.00849062
Acetoacetate	Acetoacetate	12	-0.022769	-0.008344	0.00635657	0.0112254	25	-0.0007741	-0.0042053	0.853955	0.878656
Acetone	Acetone	12	0.0125979	-0.0083646	0.132042	0.17582	25	0.0144814	-0.0043202	0.00080228	0.00145816
Ala	Alanine	12	0.0962778	-0.0143053	1.6939e-11	1.10995e-10	25	0.0283422	-0.0031336	1.5024e-19	2.494e-18
Albumin	Albumin	12	0.125307	-0.0136196	3.5614e-20	1.77358e-18	25	0.0593167	-0.0060197	6.6062e-23	1.4954e-21
ApoA1	Apolipoprotein A1	12	0.0614793	-0.0072433	2.1076e-17	4.96234e-16	25	0.0320538	-0.0049234	7.491e-11	3.8066e-10
ApoB	Apolipoprotein B	12	0.0366487	-0.0076804	1.8268e-06	5.11093e-06	25	0.0155584	-0.0039042	6.7484e-05	0.00013661
ApoB_by_ApoA1	Ratio of apolipoprotein B to apolipoprotein A1	12	-0.005351	-0.0075515	0.47857	0.529618	25	-0.0052815	-0.004969	0.287831	0.342918
bOHbutyrate	3-Hydroxybutyrate	12	-0.0324689	-0.0083068	9.2782e-05	0.000206274	25	-0.0094887	-0.0048578	0.0507881	0.0698688
Cholines	Total cholines	12	0.0655807	-0.0074806	1.8392e-18	6.5423e-17	25	0.0356196	-0.0037261	1.1848e-21	2.2693e-20
Citrate	Citrate	12	0.0406053	-0.0079126	2.871e-07	9.0491e-07	25	0.0212074	-0.0030248	2.3645e-12	1.7316e-11
Clinical_LDL_C	Clinical LDL cholesterol	12	0.04926	-0.0077107	1.6753e-10	8.34299e-10	25	0.0236739	-0.0043476	5.1712e-08	1.4307e-07
Creatinine	Creatinine	12	-0.0131422	-0.0068255	0.0541736	0.0793484	25	-0.0111294	-0.0033319	0.00083705	0.00151034
DHA	Docosahexaenoic acid	12	0.0410076	-0.007544	5.4563e-08	1.83597e-07	25	0.0236808	-0.0028857	2.2837e-16	2.7078e-15
DHA_pct	Ratio of docosahexaenoic acid to total fatty acids	12	0.0175266	-0.0078871	0.0262718	0.0406316	25	0.00844032	-0.0030137	0.00509939	0.00824511
Gln	Glutamine	12	0.0940272	-0.0173374	5.8481e-08	1.94157e-07	25	0.0382473	-0.0045328	3.232e-17	4.0238e-16
Glucose	Glucose	12	-0.0222515	-0.0081961	0.00662986	0.0115443	25	0.0027601	-0.0040772	0.49843	0.551596
Gly	Glycine	12	0.0414104	-0.0072747	1.253e-08	4.72723e-08	25	0.00153694	-0.0039541	0.697502	0.739055
GlycA	Glycoprotein acetyls	12	-0.163924	-0.0110195	4.7334e-50	1.17862e-47	25	-0.0468142	-0.0030274	6.1323e-54	1.5269e-51
HDL_C	HDL cholesterol	12	0.0479286	-0.0095437	5.1135e-07	1.53405e-06	25	0.0197444	-0.003873	3.4336e-07	8.5497e-07
HDL_CE	Cholesteryl esters in HDL	12	0.0467952	-0.0099945	2.8396e-06	7.68544e-06	25	0.0200876	-0.0039531	3.7459e-07	9.2349e-07
HDL_FC	Free cholesterol in HDL	12	0.0486526	-0.0069166	2.0046e-12	1.46807e-11	25	0.0178582	-0.00345	2.2635e-07	5.805e-07
HDL_L	Total lipids in HDL	12	0.0526048	-0.0070541	8.8301e-14	1.047e-12	25	0.0236655	-0.0041446	1.1304e-08	3.4748e-08
HDL_P	Concentration of HDL particles	12	0.0688664	-0.0075233	5.5005e-20	2.28271e-18	25	0.0405915	-0.0056204	5.1184e-13	4.3948e-12
HDL_PL	Phospholipids in HDL	12	0.0502765	-0.0071305	1.7772e-12	1.34098e-11	25	0.0240729	-0.0042449	1.42e-08	4.2092e-08
HDL_size	Average diameter for HDL particles	12	0.0205852	-0.0068134	0.00251705	0.00464256	25	-0.004949	-0.0025997	0.0569493	0.0774884
HDL_TG	Triglycerides in HDL	12	0.0318602	-0.0077872	4.2887e-05	9.79712e-05	25	0.0204345	-0.0057171	0.00035121	0.00065263
His	Histidine	12	0.0835005	-0.0117741	1.3231e-12	1.05459e-11	25	0.0394741	-0.0031508	5.2296e-36	6.5109e-34
IDL_C	Cholesterol in IDL	12	0.0471073	-0.0075286	3.9214e-10	1.8082e-09	25	0.022937	-0.004304	9.8617e-08	2.5579e-07
IDL_C_pct	Cholesterol to total lipids ratio in IDL	12	0.0424072	-0.0076811	3.3714e-08	1.19926e-07	25	0.0346634	-0.0054198	1.5981e-10	7.5079e-10
IDL_CE	Cholesteryl esters in IDL	12	0.0496565	-0.0075377	4.4647e-11	2.58537e-10	25	0.0258098	-0.0041285	4.0635e-10	1.7445e-09
IDL_CE_pct	Cholesteryl esters to total lipids ratio in IDL	12	0.0507655	-0.0077602	6.0791e-11	3.36377e-10	25	0.0460388	-0.0041795	3.2239e-28	1.6055e-26
IDL_FC	Free cholesterol in IDL	12	0.0382255	-0.0075421	4.0142e-07	1.24942e-06	25	0.0141335	-0.0047646	0.00301321	0.0050355
IDL_FC_pct	Free cholesterol to total lipids ratio in IDL	12	-0.0157871	-0.0081601	0.0530317	0.0786006	25	-0.0150786	-0.0054669	0.00581299	0.00921934
IDL_L	Total lipids in IDL	12	0.0448333	-0.0075006	2.2691e-09	9.26239e-09	25	0.0193923	-0.0039468	8.9523e-07	2.1434e-06
IDL_P	Concentration of IDL particles	12	0.0370776	-0.0076599	1.2954e-06	3.75063e-06	25	0.0162781	-0.004377	0.00019997	0.00038599
IDL_PL	Phospholipids in IDL	12	0.0392841	-0.00748	1.5053e-07	4.80538e-07	25	0.0125799	-0.0040714	0.00200284	0.00343936
IDL_PL_pct	Phospholipids to total lipids ratio in IDL	12	-0.0411218	-0.008158	4.6388e-07	1.40861e-06	25	-0.0481288	-0.0039206	1.2211e-34	1.0135e-32
IDL_TG	Triglycerides in IDL	12	0.00316208	-0.0075044	0.673491	0.71059	25	-0.0033524	-0.0037253	0.36818	0.427958
IDL_TG_pct	Triglycerides to total lipids ratio in IDL	12	-0.037477	-0.0076065	8.352e-07	2.44664e-06	25	-0.0240393	-0.0061534	9.3588e-05	0.00018495
Ile	Isoleucine	12	0.0187474	-0.0081433	0.0213246	0.0336064	25	0.0174251	-0.0031121	2.1534e-08	6.3083e-08
L_HDL_C	Cholesterol in large HDL	12	0.0259187	-0.0095302	0.00653532	0.0114598	25	0.00025422	-0.0033674	0.939823	0.947432
L_HDL_C_pct	Cholesterol to total lipids ratio in large HDL	12	0.0126589	-0.0105318	0.229373	0.278604	25	-0.0075705	-0.0051294	0.139971	0.178732
L_HDL_CE	Cholesteryl esters in large HDL	12	0.0256982	-0.0098486	0.00907196	0.0155787	25	0.00050023	-0.0033924	0.882771	0.901336
L_HDL_CE_pct	Cholesteryl esters to total lipids ratio in large HDL	12	0.0128953	-0.0111779	0.248648	0.299098	25	-0.0041498	-0.0046244	0.369522	0.427958
L_HDL_FC	Free cholesterol in large HDL	12	0.0256942	-0.0067605	0.00014431	0.000312463	25	-0.000458	-0.0032189	0.886857	0.901336
L_HDL_FC_pct	Free cholesterol to total lipids ratio in large HDL	12	0.00299868	-0.0073287	0.682418	0.71697	25	-0.0187394	-0.0058643	0.00139589	0.00246509
L_HDL_L	Total lipids in large HDL	12	0.0291112	-0.0067596	1.6575e-05	4.12717e-05	25	0.00287439	-0.0025794	0.26513	0.320473
L_HDL_P	Concentration of large HDL particles	12	0.0335531	-0.0067443	6.5242e-07	1.93396e-06	25	0.00373982	-0.0032324	0.247282	0.301829
L_HDL_PL	Phospholipids in large HDL	12	0.0281939	-0.0067873	3.2685e-05	7.67789e-05	25	0.00385762	-0.0025911	0.136535	0.175243
L_HDL_PL_pct	Phospholipids to total lipids ratio in large HDL	12	-0.031751	-0.0077516	4.2025e-05	9.6891e-05	25	0.00508109	-0.005044	0.313768	0.372039
L_HDL_TG	Triglycerides in large HDL	12	0.0450973	-0.0074684	1.556e-09	6.67531e-09	25	0.0194419	-0.0049079	7.4518e-05	0.00014964
L_HDL_TG_pct	Triglycerides to total lipids ratio in large HDL	12	0.0102219	-0.0117755	0.385361	0.446301	25	0.0121598	-0.0047372	0.0102629	0.0157744
L_LDL_C	Cholesterol in large LDL	12	0.0560558	-0.0076911	3.137e-13	3.00428e-12	25	0.0259318	-0.0039554	5.528e-11	2.8676e-10
L_LDL_C_pct	Cholesterol to total lipids ratio in large LDL	12	0.0594404	-0.0078429	3.4857e-14	5.42462e-13	25	0.0312908	-0.0046826	2.3521e-11	1.3311e-10
L_LDL_CE	Cholesteryl esters in large LDL	12	0.0556685	-0.0077041	4.9824e-13	4.59488e-12	25	0.0259488	-0.0038092	9.6186e-12	5.8416e-11
L_LDL_CE_pct	Cholesteryl esters to total lipids ratio in large LDL	12	0.0489452	-0.0081091	1.5817e-09	6.67531e-09	25	0.0263832	-0.0043803	1.7112e-09	6.2661e-09
L_LDL_FC	Free cholesterol in large LDL	12	0.0549069	-0.0076644	7.8432e-13	6.97485e-12	25	0.025408	-0.0044633	1.2511e-08	3.799e-08
L_LDL_FC_pct	Free cholesterol to total lipids ratio in large LDL	12	0.0255295	-0.0108176	0.0182745	0.0297409	25	0.0101799	-0.0058907	0.0839634	0.111802
L_LDL_L	Total lipids in large LDL	12	0.0539619	-0.0076816	2.1429e-12	1.52452e-11	25	0.0248511	-0.0038752	1.4284e-10	6.8398e-10
L_LDL_P	Concentration of large LDL particles	12	0.0310252	-0.0076932	5.5111e-05	0.000123627	25	0.0119108	-0.0042714	0.00529512	0.00849062
L_LDL_PL	Phospholipids in large LDL	12	0.0502477	-0.0077092	7.1313e-11	3.8602e-10	25	0.0245768	-0.0042002	4.8763e-09	1.6633e-08
L_LDL_PL_pct	Phospholipids to total lipids ratio in large LDL	12	-0.0385919	-0.0080224	1.5053e-06	4.30827e-06	25	-0.0081109	-0.0053533	0.12974	0.168257
L_LDL_TG	Triglycerides in large LDL	12	0.00951254	-0.0075457	0.20743	0.256966	25	0.00088036	-0.0038495	0.819106	0.856964
L_LDL_TG_pct	Triglycerides to total lipids ratio in large LDL	12	-0.0425758	-0.0077188	3.4712e-08	1.21736e-07	25	-0.0277248	-0.0055722	6.5047e-07	1.5725e-06
L_VLDL_C	Cholesterol in large VLDL	12	0.0184374	-0.0076291	0.0156616	0.025826	25	0.0167909	-0.0029206	8.9683e-09	2.863e-08
L_VLDL_C_pct	Cholesterol to total lipids ratio in large VLDL	12	-0.0185523	-0.0106577	0.0817301	0.114976	25	-0.0135148	-0.0043396	0.00184367	0.00318801
L_VLDL_CE	Cholesteryl esters in large VLDL	12	0.0189031	-0.0076885	0.0139477	0.0231532	25	0.0162305	-0.0029465	3.622e-08	1.0366e-07
L_VLDL_CE_pct	Cholesteryl esters to total lipids ratio in large VLDL	12	-0.0133283	-0.0109783	0.224727	0.275651	25	-0.0097484	-0.0043862	0.0262497	0.0379919
L_VLDL_FC	Free cholesterol in large VLDL	12	0.0171631	-0.010619	0.106039	0.144025	25	0.0168667	-0.0028965	5.7783e-09	1.9184e-08
L_VLDL_FC_pct	Free cholesterol to total lipids ratio in large VLDL	12	-0.0311039	-0.008082	0.00011882	0.000259528	25	-0.0189593	-0.0030904	8.5251e-10	3.4799e-09
L_VLDL_L	Total lipids in large VLDL	12	0.0209939	-0.0108809	0.0536781	0.0790878	25	0.0192373	-0.0035912	8.4695e-08	2.227e-07
L_VLDL_P	Concentration of large VLDL particles	12	0.0188921	-0.0109362	0.0840827	0.117621	25	0.0175393	-0.0036988	2.1177e-06	4.928e-06
L_VLDL_PL	Phospholipids in large VLDL	12	0.0161569	-0.0109319	0.139416	0.184652	25	0.0154759	-0.0037196	3.1734e-05	6.6964e-05
L_VLDL_PL_pct	Phospholipids to total lipids ratio in large VLDL	12	-0.0136565	-0.0077018	0.0762037	0.108739	25	-0.0110523	-0.0043266	0.0106347	0.0162457
L_VLDL_TG	Triglycerides in large VLDL	12	0.0245489	-0.0112821	0.0295606	0.0454358	25	0.0215472	-0.0036378	3.1574e-09	1.0919e-08
L_VLDL_TG_pct	Triglycerides to total lipids ratio in large VLDL	12	0.0263596	-0.0080403	0.00104388	0.00206291	25	0.0190199	-0.003074	6.1158e-10	2.5381e-09
LA	Linoleic acid	12	0.0428556	-0.0078504	4.7877e-08	1.63306e-07	25	0.028276	-0.0030104	5.8376e-21	1.0383e-19
LA_pct	Ratio of linoleic acid to total fatty acids	12	0.01124	-0.0079278	0.156251	0.202637	25	0.00554639	-0.0030263	0.0668415	0.0904541
Lactate	Lactate	12	0.0032881	-0.0126323	0.794637	0.811168	25	0.00991213	-0.0031718	0.00177762	0.0030953
LDL_C	LDL cholesterol	12	0.054903	-0.0077196	1.1426e-12	9.8106e-12	25	0.026194	-0.0039025	1.9194e-11	1.1115e-10
LDL_CE	Cholesteryl esters in LDL	12	0.0548006	-0.0077309	1.3553e-12	1.05459e-11	25	0.0265489	-0.0037428	1.3098e-12	1.052e-11
LDL_FC	Free cholesterol in LDL	12	0.0516966	-0.0076936	1.8243e-11	1.16475e-10	25	0.0243302	-0.0045116	6.9377e-08	1.8777e-07
LDL_L	Total lipids in LDL	12	0.0524312	-0.0077035	1.0026e-11	6.74723e-11	25	0.0247838	-0.0038468	1.173e-10	5.7271e-10
LDL_P	Concentration of LDL particles	12	0.0369547	-0.007691	1.5482e-06	4.3807e-06	25	0.0147615	-0.0040445	0.0002625	0.00049516
LDL_PL	Phospholipids in LDL	12	0.0472942	-0.0076932	7.8712e-10	3.43847e-09	25	0.022948	-0.0041365	2.8953e-08	8.3829e-08
LDL_size	Average diameter for LDL particles	12	-0.0253803	-0.0080501	0.00161704	0.00307361	25	-0.014238	-0.0030744	3.6371e-06	8.0861e-06
LDL_TG	Triglycerides in LDL	12	0.0114732	-0.0075802	0.13013	0.174206	25	0.00365052	-0.0040941	0.372583	0.42798
Leu	Leucine	12	0.0306106	-0.0079372	0.00011498	0.000253363	25	0.0236411	-0.0030336	6.5453e-15	6.5192e-14
M_HDL_C	Cholesterol in medium HDL	12	0.0501653	-0.0072608	4.8803e-12	3.37554e-11	25	0.0280832	-0.0048519	7.1208e-09	2.333e-08
M_HDL_C_pct	Cholesterol to total lipids ratio in medium HDL	12	0.0178251	-0.0106686	0.0947614	0.129646	25	0.0055669	-0.0041896	0.183936	0.229001
M_HDL_CE	Cholesteryl esters in medium HDL	12	0.048721	-0.0072858	2.2761e-11	1.3494e-10	25	0.0280387	-0.00491	1.1261e-08	3.4748e-08
M_HDL_CE_pct	Cholesteryl esters to total lipids ratio in medium HDL	12	0.00973321	-0.0106211	0.359456	0.420209	25	0.00300027	-0.0039968	0.452852	0.512546
M_HDL_FC	Free cholesterol in medium HDL	12	0.0542979	-0.0071871	4.1929e-14	6.14137e-13	25	0.0274719	-0.0045002	1.0311e-09	4.0115e-09
M_HDL_FC_pct	Free cholesterol to total lipids ratio in medium HDL	12	0.0438684	-0.0068819	1.8361e-10	8.96449e-10	25	0.0119234	-0.003673	0.00116924	0.00207958
M_HDL_L	Total lipids in medium HDL	12	0.0545351	-0.007373	1.3968e-13	1.44918e-12	25	0.0310144	-0.0052291	3.008e-09	1.0549e-08
M_HDL_P	Concentration of medium HDL particles	12	0.0573259	-0.0072936	3.8482e-15	6.38801e-14	25	0.0313595	-0.0051345	1.0116e-09	4.0115e-09
M_HDL_PL	Phospholipids in medium HDL	12	0.0529892	-0.0074572	1.1962e-12	9.92846e-12	25	0.0307295	-0.0052712	5.5518e-09	1.8681e-08
M_HDL_PL_pct	Phospholipids to total lipids ratio in medium HDL	12	-0.0433302	-0.0075629	1.0082e-08	3.86218e-08	25	-0.0180104	-0.004383	3.9711e-05	8.3092e-05
M_HDL_TG	Triglycerides in medium HDL	12	0.0321665	-0.0078417	4.0962e-05	9.53228e-05	25	0.0223635	-0.0057735	0.00010729	0.00021036
M_HDL_TG_pct	Triglycerides to total lipids ratio in medium HDL	12	0.00057228	-0.0113958	0.959948	0.959948	25	0.00299788	-0.0044531	0.500815	0.551783
M_LDL_C	Cholesterol in medium LDL	12	0.0507102	-0.0077477	5.9425e-11	3.36291e-10	25	0.0265762	-0.003842	4.606e-12	3.0997e-11
M_LDL_C_pct	Cholesterol to total lipids ratio in medium LDL	12	0.0511251	-0.0081236	3.1066e-10	1.46727e-09	25	0.0288985	-0.004587	2.9736e-10	1.299e-09
M_LDL_CE	Cholesteryl esters in medium LDL	12	0.0497181	-0.0077502	1.4073e-10	7.30037e-10	25	0.0266215	-0.0036843	4.9854e-13	4.3948e-12
M_LDL_CE_pct	Cholesteryl esters to total lipids ratio in medium LDL	12	0.0351441	-0.0079585	1.0057e-05	2.58164e-05	25	0.0217353	-0.0042908	4.0727e-07	9.9422e-07
M_LDL_FC	Free cholesterol in medium LDL	12	0.0476727	-0.0077465	7.5511e-10	3.35754e-09	25	0.0243935	-0.0044395	3.9141e-08	1.1075e-07
M_LDL_FC_pct	Free cholesterol to total lipids ratio in medium LDL	12	0.00547311	-0.0110364	0.619955	0.656888	25	-0.002111	-0.0053846	0.69503	0.739055
M_LDL_L	Total lipids in medium LDL	12	0.0486132	-0.0077255	3.1231e-10	1.46727e-09	25	0.0257513	-0.0037563	7.1058e-12	4.5368e-11
M_LDL_P	Concentration of medium LDL particles	12	0.0438188	-0.0077595	1.6318e-08	6.06445e-08	25	0.0196679	-0.0029838	4.3519e-11	2.3557e-10
M_LDL_PL	Phospholipids in medium LDL	12	0.0451016	-0.0077084	4.8876e-09	1.93177e-08	25	0.0253425	-0.0038592	5.1442e-11	2.7254e-10
M_LDL_PL_pct	Phospholipids to total lipids ratio in medium LDL	12	-0.0339684	-0.008154	3.1018e-05	7.42642e-05	25	-0.0113667	-0.0043425	0.00885638	0.0138694
M_LDL_TG	Triglycerides in medium LDL	12	0.0144106	-0.0103688	0.164589	0.211251	25	0.00676889	-0.0044878	0.131478	0.169627
M_LDL_TG_pct	Triglycerides to total lipids ratio in medium LDL	12	-0.0361414	-0.0077521	3.1296e-06	8.37925e-06	25	-0.0250307	-0.0058699	2.0061e-05	4.3436e-05
M_VLDL_C	Cholesterol in medium VLDL	12	0.0326199	-0.0077743	2.7184e-05	6.57167e-05	25	0.0139014	-0.0041467	0.00080102	0.00145816
M_VLDL_C_pct	Cholesterol to total lipids ratio in medium VLDL	12	0.00170758	-0.0115368	0.882334	0.891386	25	-0.0086979	-0.0060848	0.15288	0.19422
M_VLDL_CE	Cholesteryl esters in medium VLDL	12	0.0288513	-0.0077982	0.00021584	0.000451632	25	0.00943897	-0.0048165	0.0500278	0.0692051
M_VLDL_CE_pct	Cholesteryl esters to total lipids ratio in medium VLDL	12	0.00091786	-0.0115107	0.936444	0.94022	25	-0.0091246	-0.0059933	0.127891	0.166727
M_VLDL_FC	Free cholesterol in medium VLDL	12	0.0330988	-0.0077565	1.979e-05	4.87892e-05	25	0.0181059	-0.0029822	1.2688e-09	4.7868e-09
M_VLDL_FC_pct	Free cholesterol to total lipids ratio in medium VLDL	12	0.00426259	-0.0113389	0.706972	0.73044	25	-0.0077344	-0.0061575	0.209083	0.256461
M_VLDL_L	Total lipids in medium VLDL	12	0.0322088	-0.0077446	3.1985e-05	7.58501e-05	25	0.0225767	-0.0029708	2.9743e-14	2.8485e-13
M_VLDL_P	Concentration of medium VLDL particles	12	0.0326753	-0.0077492	2.4802e-05	6.05461e-05	25	0.0207762	-0.0029762	2.9365e-12	2.0839e-11
M_VLDL_PL	Phospholipids in medium VLDL	12	0.0335977	-0.007748	1.4489e-05	3.68139e-05	25	0.0200017	-0.0029769	1.8291e-11	1.0844e-10
M_VLDL_PL_pct	Phospholipids to total lipids ratio in medium VLDL	12	0.00939548	-0.0110193	0.393859	0.45194	25	-0.0061982	-0.0055553	0.264545	0.320473
M_VLDL_TG	Triglycerides in medium VLDL	12	0.0269836	-0.0115229	0.0191946	0.0305766	25	0.0229237	-0.0040334	1.3199e-08	3.9598e-08
M_VLDL_TG_pct	Triglycerides to total lipids ratio in medium VLDL	12	-0.0034474	-0.0114878	0.764107	0.786209	25	0.00821838	-0.0060326	0.173093	0.216584
MUFA	Monounsaturated fatty acids	12	0.0129248	-0.0116844	0.268656	0.321613	25	0.0165223	-0.0043873	0.00016594	0.00032281
MUFA_pct	Ratio of monounsaturated fatty acids to total fatty acids	12	-0.0299466	-0.0121514	0.0137222	0.0229317	25	-0.0057229	-0.0041427	0.167143	0.211262
non_HDL_C	Total cholesterol minus HDL-C	12	0.0493194	-0.0076993	1.497e-10	7.6072e-10	25	0.0238629	-0.0037479	1.9287e-10	8.5757e-10
Omega_3	Omega-3 fatty acids	12	0.0398089	-0.0074309	8.4515e-08	2.73302e-07	25	0.025017	-0.0028439	1.4088e-18	2.1924e-17
Omega_3_pct	Ratio of omega-3 fatty acids to total fatty acids	12	0.0261633	-0.007564	0.00054229	0.0011068	25	0.0165299	-0.0028923	1.096e-08	3.4546e-08
Omega_6	Omega-6 fatty acids	12	0.042697	-0.0077538	3.6584e-08	1.2652e-07	25	0.0288311	-0.0038436	6.3332e-14	5.8406e-13
Omega_6_by_Omega_3	Ratio of omega-6 fatty acids to omega-3 fatty acids	12	-0.0282688	-0.0075565	0.00018329	0.000390079	25	-0.0173538	-0.0028894	1.9005e-09	6.8583e-09
Omega_6_pct	Ratio of omega-6 fatty acids to total fatty acids	12	-0.0031417	-0.0078366	0.688494	0.720272	25	-0.0058039	-0.0029924	0.0524334	0.0717358
Phe	Phenylalanine	12	0.00623836	-0.0083088	0.452765	0.51214	25	0.00045579	-0.0031756	0.88587	0.901336
Phosphatidylc	Phosphatidylcholines	12	0.0707222	-0.0074552	2.3949e-21	1.49083e-19	25	0.0384067	-0.0039121	9.463e-23	1.9636e-21
Phosphoglyc	Phosphoglycerides	12	0.0635658	-0.007533	3.2192e-17	6.67984e-16	25	0.0356982	-0.0040993	3.084e-18	4.2662e-17
PUFA	Polyunsaturated fatty acids	12	0.0452148	-0.0076259	3.0462e-09	1.22339e-08	25	0.0305015	-0.0038267	1.5777e-15	1.708e-14
PUFA_by_MUFA	Ratio of polyunsaturated fatty acids to monounsaturated fatty acids	12	0.0194877	-0.0111087	0.0793839	0.11231	25	0.00391082	-0.0039507	0.322222	0.380252
PUFA_pct	Ratio of polyunsaturated fatty acids to total fatty acids	12	0.00437956	-0.007928	0.580661	0.623209	25	0.00057086	-0.0030268	0.850402	0.878656
Pyruvate	Pyruvate	12	-0.0427249	-0.0112711	0.00015026	0.000322541	25	-0.0201726	-0.0031664	1.8813e-10	8.5171e-10
Remnant_C	Remnant cholesterol (non-HDL, non-LDL -cholesterol)	12	0.04155	-0.0077025	6.8774e-08	2.25325e-07	25	0.0206722	-0.0029629	3.0128e-12	2.0839e-11
S_HDL_C	Cholesterol in small HDL	12	0.0601193	-0.0080909	1.0819e-13	1.17127e-12	25	0.0473905	-0.0066988	1.4997e-12	1.1669e-11
S_HDL_C_pct	Cholesterol to total lipids ratio in small HDL	12	0.00987775	-0.0079225	0.212474	0.261911	25	0.0001682	-0.0053786	0.975053	0.975053
S_HDL_CE	Cholesteryl esters in small HDL	12	0.0542736	-0.0080823	1.879e-11	1.16968e-10	25	0.0457461	-0.0066455	5.8304e-12	3.8205e-11
S_HDL_CE_pct	Cholesteryl esters to total lipids ratio in small HDL	12	0.00437278	-0.007821	0.576089	0.620979	25	0.00229915	-0.0047827	0.630716	0.682819
S_HDL_FC	Free cholesterol in small HDL	12	0.0677388	-0.0078938	9.3811e-18	2.59544e-16	25	0.0429001	-0.0061067	2.1399e-12	1.6147e-11
S_HDL_FC_pct	Free cholesterol to total lipids ratio in small HDL	12	0.0212054	-0.0072062	0.00325391	0.00587119	25	-0.0080033	-0.0044689	0.0733085	0.0986693
S_HDL_L	Total lipids in small HDL	12	0.0600672	-0.0080728	1.0017e-13	1.13374e-12	25	0.0473824	-0.0071671	3.814e-11	2.1104e-10
S_HDL_P	Concentration of small HDL particles	12	0.0606555	-0.0080851	6.2769e-14	8.22604e-13	25	0.0485964	-0.0068146	9.9489e-13	8.2576e-12
S_HDL_PL	Phospholipids in small HDL	12	0.0591433	-0.0080438	1.9436e-13	1.93583e-12	25	0.0463202	-0.0071479	9.1592e-11	4.5613e-10
S_HDL_PL_pct	Phospholipids to total lipids ratio in small HDL	12	-0.0019749	-0.0077219	0.798137	0.811168	25	0.00406271	-0.0045602	0.372978	0.42798
S_HDL_TG	Triglycerides in small HDL	12	0.0147337	-0.0112743	0.19127	0.240537	25	0.0141238	-0.0054069	0.00899734	0.0140021
S_HDL_TG_pct	Triglycerides to total lipids ratio in small HDL	12	-0.0092995	-0.0114564	0.416949	0.474065	25	-0.0043576	-0.0044768	0.330363	0.38802
S_LDL_C	Cholesterol in small LDL	12	0.0462999	-0.007706	1.8746e-09	7.77959e-09	25	0.0216162	-0.0040294	8.1122e-08	2.172e-07
S_LDL_C_pct	Cholesterol to total lipids ratio in small LDL	12	0.0614272	-0.0081712	5.5825e-14	7.72246e-13	25	0.0495919	-0.0043292	2.2154e-30	1.3791e-28
S_LDL_CE	Cholesteryl esters in small LDL	12	0.0475744	-0.0077252	7.352e-10	3.32845e-09	25	0.0237704	-0.0037237	1.7295e-10	7.9747e-10
S_LDL_CE_pct	Cholesteryl esters to total lipids ratio in small LDL	12	0.0514327	-0.0080131	1.3752e-10	7.28563e-10	25	0.0480484	-0.0054676	1.5238e-18	2.2319e-17
S_LDL_FC	Free cholesterol in small LDL	12	0.0365388	-0.0076712	1.9061e-06	5.27354e-06	25	0.0152442	-0.0049793	0.00220206	0.00373003
S_LDL_FC_pct	Free cholesterol to total lipids ratio in small LDL	12	0.00421848	-0.0106251	0.691345	0.720272	25	-0.0004497	-0.0054672	0.934444	0.945839
S_LDL_L	Total lipids in small LDL	12	0.0423907	-0.0076597	3.1263e-08	1.12819e-07	25	0.0177229	-0.0039798	8.4579e-06	1.8474e-05
S_LDL_P	Concentration of small LDL particles	12	0.0426676	-0.007705	3.0652e-08	1.1224e-07	25	0.0162367	-0.0038527	2.5047e-05	5.3764e-05
S_LDL_PL	Phospholipids in small LDL	12	0.0327254	-0.0075807	1.5823e-05	3.97972e-05	25	0.00764358	-0.004744	0.107136	0.141147
S_LDL_PL_pct	Phospholipids to total lipids ratio in small LDL	12	-0.0533595	-0.0079743	2.2097e-11	1.34199e-10	25	-0.0529404	-0.0066358	1.4875e-15	1.6836e-14
S_LDL_TG	Triglycerides in small LDL	12	0.0152099	-0.0116819	0.192916	0.241388	25	0.00985969	-0.0044406	0.026396	0.0379919
S_LDL_TG_pct	Triglycerides to total lipids ratio in small LDL	12	-0.0145295	-0.0106375	0.171976	0.218479	25	-0.0052809	-0.0064129	0.410235	0.468571
S_VLDL_C	Cholesterol in small VLDL	12	0.0200278	-0.0077116	0.00940124	0.0159245	25	0.010308	-0.0029644	0.00050661	0.00093441
S_VLDL_C_pct	Cholesterol to total lipids ratio in small VLDL	12	0.00608695	-0.0114806	0.595977	0.63418	25	-0.0037825	-0.0071847	0.59857	0.650847
S_VLDL_CE	Cholesteryl esters in small VLDL	12	0.015278	-0.0076955	0.0471098	0.0702416	25	0.0079658	-0.0029566	0.0070554	0.011119
S_VLDL_CE_pct	Cholesteryl esters to total lipids ratio in small VLDL	12	-0.0080616	-0.011745	0.492467	0.542585	25	-0.0107778	-0.0069317	0.119983	0.157241
S_VLDL_FC	Free cholesterol in small VLDL	12	0.0279326	-0.0077351	0.00030483	0.000627295	25	0.0139961	-0.0029752	2.5487e-06	5.8223e-06
S_VLDL_FC_pct	Free cholesterol to total lipids ratio in small VLDL	12	0.0220629	-0.0108955	0.0428722	0.0643083	25	0.00507608	-0.0068279	0.457223	0.515151
S_VLDL_L	Total lipids in small VLDL	12	0.0181732	-0.0076579	0.0176381	0.028894	25	0.0135206	-0.0036471	0.00020954	0.00040135
S_VLDL_P	Concentration of small VLDL particles	12	0.0155288	-0.007636	0.0419885	0.0633645	25	0.0122617	-0.0036912	0.00089428	0.00160197
S_VLDL_PL	Phospholipids in small VLDL	12	0.0233403	-0.0076986	0.00243134	0.00451794	25	0.0138932	-0.0029581	2.6442e-06	5.9854e-06
S_VLDL_PL_pct	Phospholipids to total lipids ratio in small VLDL	12	0.016912	-0.0109287	0.121745	0.163862	25	0.00306989	-0.0068512	0.654094	0.705062
S_VLDL_TG	Triglycerides in small VLDL	12	0.0110637	-0.0119017	0.352581	0.414117	25	0.0115672	-0.0052433	0.0273776	0.0391782
S_VLDL_TG_pct	Triglycerides to total lipids ratio in small VLDL	12	-0.0097916	-0.0114826	0.39381	0.45194	25	0.00165131	-0.0071746	0.817967	0.856964
SFA	Saturated fatty acids	12	0.0398703	-0.0078752	4.1316e-07	1.27008e-06	25	0.0241857	-0.0039653	1.0647e-09	4.0785e-09
SFA_pct	Ratio of saturated fatty acids to total fatty acids	12	0.0374601	-0.0083202	6.7216e-06	1.74341e-05	25	0.00726802	-0.00318	0.0222792	0.0326324
Sphingomyelins	Sphingomyelins	12	0.0343825	-0.0073836	3.2142e-06	8.51421e-06	25	0.0172648	-0.0028277	1.0247e-09	4.0115e-09
TG_by_PG	Ratio of triglycerides to phosphoglycerides	12	-0.0044322	-0.0115757	0.701799	0.728117	25	0.00228371	-0.0037247	0.539798	0.589516
Total_BCAA	Total concentration of branched-chain amino acids (leucine + isoleucine + valine)	12	0.0260696	-0.0079784	0.00108494	0.00211055	25	0.020813	-0.0030492	8.7488e-12	5.4461e-11
Total_C	Total cholesterol	12	0.0633727	-0.0075966	7.289e-17	1.39612e-15	25	0.0289596	-0.0029171	3.1646e-23	7.8798e-22
Total_CE	Total esterified cholesterol	12	0.0653945	-0.0075837	6.5206e-18	2.02954e-16	25	0.0303771	-0.0029109	1.7026e-25	4.7104e-24
Total_FA	Total fatty acids	12	0.0355272	-0.0077932	5.1464e-06	1.3489e-05	25	0.0254247	-0.0042114	1.5695e-09	5.8329e-09
Total_FC	Total free cholesterol	12	0.056959	-0.0076265	8.1051e-14	1.00908e-12	25	0.0251167	-0.0029314	1.0524e-17	1.3792e-16
Total_L	Total lipids in lipoprotein particles	12	0.0611425	-0.0077463	2.947e-15	5.24145e-14	25	0.0314954	-0.0029728	3.1605e-26	1.1242e-24
Total_P	Total concentration of lipoprotein particles	12	0.0719525	-0.0075577	1.7244e-21	1.43125e-19	25	0.0418452	-0.0052592	1.7691e-15	1.8355e-14
Total_PL	Total phospholipids in lipoprotein particles	12	0.0640945	-0.0075555	2.1922e-17	4.96234e-16	25	0.0317335	-0.0028949	5.8318e-28	2.4202e-26
Total_TG	Total triglycerides	12	0.0198689	-0.01183	0.0930461	0.128003	25	0.0159399	-0.0043385	0.00023872	0.00045375
Tyr	Tyrosine	12	0.0212737	-0.008184	0.00933806	0.0159245	25	0.00261296	-0.0059256	0.659239	0.707545
Unsaturation	Degree of unsaturation	12	0.00517101	-0.0076507	0.499111	0.547483	25	0.00846979	-0.0029219	0.00374726	0.00613861
Val	Valine	12	0.0239636	-0.0079872	0.00269742	0.00490261	25	0.0189471	-0.0030526	5.4016e-10	2.2797e-09
VLDL_C	VLDL cholesterol	12	0.0261586	-0.0077351	0.0007201	0.00144601	25	0.0152026	-0.0029713	3.1135e-07	7.8309e-07
VLDL_CE	Cholesteryl esters in VLDL	12	0.0267053	-0.0077482	0.00056758	0.001149	25	0.0139494	-0.0029785	2.8224e-06	6.3313e-06
VLDL_FC	Free cholesterol in VLDL	12	0.0245181	-0.0077074	0.00146704	0.00280995	25	0.0161788	-0.0029567	4.4526e-08	1.2457e-07
VLDL_L	Total lipids in VLDL	12	0.0226394	-0.0106645	0.033764	0.0515782	25	0.0175947	-0.0029418	2.2188e-09	7.8926e-09
VLDL_P	Concentration of VLDL particles	12	0.0230917	-0.0076914	0.00267967	0.00490261	25	0.013951	-0.0029516	2.2837e-06	5.2652e-06
VLDL_PL	Phospholipids in VLDL	12	0.0213967	-0.0076871	0.00537856	0.00956615	25	0.0152462	-0.0029464	2.2847e-07	5.805e-07
VLDL_size	Average diameter for VLDL particles	12	0.0173687	-0.0074066	0.019026	0.0305766	25	0.0221503	-0.0041354	8.4965e-08	2.227e-07
VLDL_TG	Triglycerides in VLDL	12	0.0198613	-0.0115507	0.0855242	0.118969	25	0.0168478	-0.0041423	4.7562e-05	9.7876e-05
XL_HDL_C	Cholesterol in very large HDL	12	0.0134562	-0.0070099	0.0549086	0.0799546	25	-0.0103294	-0.0046024	0.0248088	0.0361251
XL_HDL_C_pct	Cholesterol to total lipids ratio in very large HDL	12	-0.0019459	-0.0075121	0.795607	0.811168	25	0.00879127	-0.0036239	0.0152706	0.0227688
XL_HDL_CE	Cholesteryl esters in very large HDL	12	0.0159653	-0.0069458	0.0215307	0.033718	25	-0.0083884	-0.0042667	0.0492978	0.0685762
XL_HDL_CE_pct	Cholesteryl esters to total lipids ratio in very large HDL	12	0.0218917	-0.0080722	0.00668788	0.0115645	25	0.0189747	-0.0038769	9.8654e-07	2.3395e-06
XL_HDL_FC	Free cholesterol in very large HDL	12	0.0048822	-0.0073152	0.504511	0.550979	25	-0.016606	-0.0059153	0.0049962	0.00813108
XL_HDL_FC_pct	Free cholesterol to total lipids ratio in very large HDL	12	-0.0231555	-0.0069123	0.00080845	0.00161043	25	-0.0013154	-0.0033119	0.691229	0.738696
XL_HDL_L	Total lipids in very large HDL	12	0.0124037	-0.0069811	0.0756082	0.108739	25	-0.0109089	-0.0042005	0.00940346	0.0145432
XL_HDL_P	Concentration of very large HDL particles	12	0.0260897	-0.0069901	0.00018968	0.000400257	25	-0.0051859	-0.0039309	0.187086	0.231764
XL_HDL_PL	Phospholipids in very large HDL	12	0.00840138	-0.0069829	0.228922	0.278604	25	-0.0118593	-0.0040872	0.00371277	0.00612239
XL_HDL_PL_pct	Phospholipids to total lipids ratio in very large HDL	12	-0.0072514	-0.0071809	0.312579	0.37063	25	-0.0146107	-0.0035635	4.1289e-05	8.5674e-05
XL_HDL_TG	Triglycerides in very large HDL	12	0.031271	-0.0076639	4.4981e-05	0.000101821	25	0.00988251	-0.0043035	0.0216527	0.0320924
XL_HDL_TG_pct	Triglycerides to total lipids ratio in very large HDL	12	0.0144033	-0.0107902	0.181926	0.229948	25	0.0155281	-0.005335	0.00360737	0.00598824
XL_VLDL_C	Cholesterol in very large VLDL	12	0.0166777	-0.0103302	0.106428	0.144025	25	0.0158162	-0.0029176	5.9293e-08	1.6224e-07
XL_VLDL_C_pct	Cholesterol to total lipids ratio in very large VLDL	12	-0.0068411	-0.0078039	0.380695	0.442958	25	-0.0032874	-0.0048038	0.493756	0.548863
XL_VLDL_CE	Cholesteryl esters in very large VLDL	12	0.017891	-0.0076454	0.0192792	0.0305766	25	0.0168487	-0.0029297	8.87e-09	2.863e-08
XL_VLDL_CE_pct	Cholesteryl esters to total lipids ratio in very large VLDL	12	-0.0057375	-0.0078041	0.462224	0.518441	25	-0.0014369	-0.0045354	0.751385	0.792774
XL_VLDL_FC	Free cholesterol in very large VLDL	12	0.0150299	-0.0105119	0.152773	0.199165	25	0.0139236	-0.0029134	1.76e-06	4.1344e-06
XL_VLDL_FC_pct	Free cholesterol to total lipids ratio in very large VLDL	12	-0.011405	-0.0079572	0.151776	0.198907	25	-0.012997	-0.0052264	0.0128893	0.0193339
XL_VLDL_L	Total lipids in very large VLDL	12	0.0157038	-0.0108858	0.149135	0.19648	25	0.0151705	-0.0036434	3.1297e-05	6.6607e-05
XL_VLDL_P	Concentration of very large VLDL particles	12	0.0154233	-0.0109394	0.158574	0.204585	25	0.0153081	-0.0037814	5.1607e-05	0.00010533
XL_VLDL_PL	Phospholipids in very large VLDL	12	0.0140052	-0.0108216	0.195601	0.243523	25	0.0134191	-0.0029056	3.868e-06	8.5233e-06
XL_VLDL_PL_pct	Phospholipids to total lipids ratio in very large VLDL	12	-0.0199788	-0.0080711	0.0133105	0.0223941	25	-0.0131201	-0.0042621	0.00208187	0.00355058
XL_VLDL_TG	Triglycerides in very large VLDL	12	0.0152826	-0.0111284	0.16966	0.216643	25	0.0149947	-0.0038009	7.9795e-05	0.00015895
XL_VLDL_TG_pct	Triglycerides to total lipids ratio in very large VLDL	12	0.00848404	-0.0079194	0.284034	0.338395	25	0.00451534	-0.0049581	0.362449	0.423708
XS_VLDL_C	Cholesterol in very small VLDL	12	0.0234368	-0.007513	0.00181161	0.00341736	25	0.0044046	-0.0041204	0.28508	0.341273
XS_VLDL_C_pct	Cholesterol to total lipids ratio in very small VLDL	12	0.0318352	-0.0108922	0.00346969	0.00621549	25	0.0136076	-0.0068845	0.048092	0.0672747
XS_VLDL_CE	Cholesteryl esters in very small VLDL	12	0.0273175	-0.0075033	0.00027184	0.000564068	25	0.00606691	-0.0044029	0.168221	0.211551
XS_VLDL_CE_pct	Cholesteryl esters to total lipids ratio in very small VLDL	12	0.0354529	-0.0108323	0.00106449	0.00208707	25	0.015317	-0.0066802	0.0218536	0.0321985
XS_VLDL_FC	Free cholesterol in very small VLDL	12	0.0133661	-0.0075437	0.0764228	0.108739	25	0.00058117	-0.0028975	0.841031	0.87622
XS_VLDL_FC_pct	Free cholesterol to total lipids ratio in very small VLDL	12	-0.0096545	-0.0080993	0.233257	0.281946	25	-0.0042497	-0.0065512	0.516545	0.566606
XS_VLDL_L	Total lipids in very small VLDL	12	0.0154381	-0.0075253	0.0402185	0.0610634	25	0.00201607	-0.0028892	0.485309	0.541892
XS_VLDL_P	Concentration of very small VLDL particles	12	0.0176519	-0.0075366	0.0191726	0.0305766	25	0.00219942	-0.002895	0.447421	0.508711
XS_VLDL_PL	Phospholipids in very small VLDL	12	0.00540705	-0.0075316	0.472808	0.525576	25	-0.0031539	-0.0028913	0.27534	0.331206
XS_VLDL_PL_pct	Phospholipids to total lipids ratio in very small VLDL	12	-0.0798038	-0.0079174	6.8031e-24	8.46986e-22	25	-0.047695	-0.0045423	8.6228e-26	2.6838e-24
XS_VLDL_TG	Triglycerides in very small VLDL	12	0.00110362	-0.0075791	0.884227	0.891386	25	-0.0008692	-0.0046498	0.851721	0.878656
XS_VLDL_TG_pct	Triglycerides to total lipids ratio in very small VLDL	12	-0.0179045	-0.0105999	0.0911958	0.126154	25	-0.0054783	-0.0075804	0.469869	0.527015
XXL_VLDL_C	Cholesterol in chylomicrons and extremely large VLDL	12	0.00722841	-0.0114423	0.527564	0.573639	25	0.0107659	-0.0042852	0.0119934	0.0182094
XXL_VLDL_C_pct	Cholesterol to total lipids ratio in chylomicrons and extremely large VLDL	12	-0.0151532	-0.008162	0.0633729	0.0917433	25	0.00019311	-0.0031148	0.950565	0.954398
XXL_VLDL_CE	Cholesteryl esters in chylomicrons and extremely large VLDL	12	0.00954708	-0.0115892	0.410059	0.46837	25	0.0129053	-0.0040898	0.00160219	0.00280947
XXL_VLDL_CE_pct	Cholesteryl esters to total lipids ratio in chylomicrons and extremely large VLDL	12	-0.006153	-0.0082276	0.45455	0.51214	25	0.00684867	-0.0031418	0.0292703	0.0416474
XXL_VLDL_FC	Free cholesterol in chylomicrons and extremely large VLDL	12	0.00592906	-0.0111438	0.594689	0.63418	25	0.00786994	-0.0044898	0.0796258	0.106596
XXL_VLDL_FC_pct	Free cholesterol to total lipids ratio in chylomicrons and extremely large VLDL	12	-0.0263186	-0.0081033	0.00116272	0.00224432	25	-0.0110817	-0.0030915	0.00033769	0.00063222
XXL_VLDL_L	Total lipids in chylomicrons and extremely large VLDL	12	0.0109726	-0.0109918	0.318159	0.375458	25	0.00870697	-0.0040442	0.0313223	0.0443139
XXL_VLDL_P	Concentration of chylomicrons and extremely large VLDL particles	12	0.00776709	-0.0108163	0.4727	0.525576	25	0.00851265	-0.0042502	0.0451891	0.0635712
XXL_VLDL_PL	Phospholipids in chylomicrons and extremely large VLDL	12	0.00623304	-0.0109879	0.570536	0.617667	25	0.00717935	-0.0044441	0.106204	0.140663
XXL_VLDL_PL_pct	Phospholipids to total lipids ratio in chylomicrons and extremely large VLDL	12	-0.0471187	-0.0082003	9.1389e-09	3.5556e-08	25	-0.0165785	-0.0055631	0.00288154	0.004848
XXL_VLDL_TG	Triglycerides in chylomicrons and extremely large VLDL	12	0.0174241	-0.0078254	0.0259724	0.0404195	25	0.00965665	-0.0038766	0.0127384	0.0192235
XXL_VLDL_TG_pct	Triglycerides to total lipids ratio in chylomicrons and extremely large VLDL	12	0.025183	-0.0082224	0.00219328	0.00410622	25	0.00408701	-0.0031388	0.192882	0.23776

## Sheet: Fig6
Fig6a
Category	outcome	exposure	Scaled_Beta	Scaled_SE	Scaled_OR	Scaled_LCI	Scaled_UCI	pval	Padj	QP_value
Infectious diseases	Any infection (hospital admission)	IL6	0.0120034	0.0224906	1.01208	0.968431	1.05769	0.593545	0.633115	0.810473
Infectious diseases	Any infection (hospital admission)	IL6R	0.00624546	0.00840452	1.00627	0.989825	1.02298	0.457417	0.522762	0.810473
Infectious diseases	Pneumonia (hospital admission)	IL6	-0.101481	0.0318512	0.903498	0.848819	0.9617	0.00144206	0.00769097	0.000238336
Infectious diseases	Pneumonia (hospital admission)	IL6R	0.0234635	0.011905	1.02374	1.00013	1.04791	0.0487353	0.103969	0.000238336
Infectious diseases	Urinary tract infection	IL6	0.056881	0.0479574	1.05853	0.963565	1.16285	0.235593	0.322214	0.735449
Infectious diseases	Urinary tract infection	IL6R	0.0741736	0.0178706	1.07699	1.03992	1.11539	3.31631e-05	0.000212244	0.735449
Infectious diseases	Skin and soft tissue infections	IL6	0.0805317	0.078047	1.08386	0.930121	1.26302	0.302149	0.386751	0.547075
Infectious diseases	Skin and soft tissue infections	IL6R	0.130737	0.0293319	1.13967	1.076	1.20711	8.3054e-06	8.85909e-05	0.547075
Infectious diseases	Bacterial infection	IL6	0.00150172	0.000967966	1.0015	0.999605	1.0034	0.120804	0.193286	0.0218673
Infectious diseases	Bacterial infection	IL6R	-0.000870509	0.000365585	0.99913	0.998414	0.999846	0.0172591	0.0500143	0.0218673
Infectious diseases	Viral infection	IL6	-0.000809149	0.000853004	0.999191	0.997522	1.00086	0.34283	0.421945	0.193226
Infectious diseases	Viral infection	IL6R	0.000377209	0.000322167	1.00038	0.999746	1.00101	0.24166	0.322214	0.193226
Infectious diseases	Candida infection (hospital admission)	IL6	-0.132108	0.08089	0.876247	0.747776	1.02679	0.102432	0.176472	0.1283
Infectious diseases	Candida infection (hospital admission)	IL6R	-0.000838728	0.0301135	0.999162	0.941895	1.05991	0.97778	0.97778	0.1283
Sepsis	Sepsis (hospital admission)	IL6	-0.122585	0.0651104	0.884631	0.778644	1.00504	0.0597375	0.112447	0.345452
Sepsis	Sepsis (hospital admission)	IL6R	-0.05703	0.0242644	0.944566	0.900695	0.990573	0.0187554	0.0500143	0.345452
Sepsis	Sepsis (aged <75)	IL6	-0.143134	0.0637699	0.866638	0.764813	0.982018	0.0247972	0.0610393	0.114582
Sepsis	Sepsis (aged <75)	IL6R	-0.0357532	0.0237588	0.964878	0.920977	1.01087	0.132366	0.201701	0.114582
Sepsis	Critical sepsis (28-day mortality)	IL6	-0.255176	0.186955	0.77478	0.53708	1.11768	0.172283	0.250594	0.797432
Sepsis	Critical sepsis (28-day mortality)	IL6R	-0.203974	0.0695802	0.815484	0.711521	0.934638	0.00337342	0.0134937	0.797432
Sepsis	Critical sepsis vs. sepsis	IL6	-0.177951	0.206018	0.836983	0.558922	1.25338	0.387716	0.459516	0.963875
Sepsis	Critical sepsis vs. sepsis	IL6R	-0.16799	0.0770091	0.845363	0.726928	0.983093	0.0291518	0.0666327	0.963875
Covid -19	Covid vs. population	IL6	-0.0102283	0.0188217	0.989824	0.953974	1.02702	0.586835	0.633115	0.693429
Covid -19	Covid vs. population	IL6R	-0.0182239	0.00755903	0.981941	0.9675	0.996598	0.0159141	0.0500143	0.693429
Covid -19	Hospitalized covid vs. population	IL6	-0.131239	0.0678058	0.877008	0.767867	1.00166	0.0159141	0.105854	0.237634
Covid -19	Hospitalized covid vs. population	IL6R	-0.049055	0.0156714	0.952129	0.923328	0.981828	0.0159141	0.00798481	0.237634
Covid -19	Very severe respiratory confirmed covid	IL6	-0.175764	0.108355	0.838816	0.678317	1.03729	0.0159141	0.176472	0.503915
Covid -19	Very severe respiratory confirmed covid	IL6R	-0.101596	0.0239616	0.903395	0.861948	0.946834	0.0159141	0.000178854	0.503915
Allergic endpoints	Atopic dermatitis	IL6	-0.0931166	0.0325049	0.911087	0.854853	0.971021	0.0159141	0.0148415	3.44263e-09
Allergic endpoints	Atopic dermatitis	IL6R	0.138305	0.0218469	1.14833	1.10019	1.19857	0.0159141	7.81257e-09	3.44263e-09
Allergic endpoints	Athsma	IL6	0.017604	0.0533122	1.01776	0.91678	1.12986	0.0159141	0.765156	0.455464
Allergic endpoints	Athsma	IL6R	0.0584721	0.0125009	1.06022	1.03455	1.08651	0.0159141	4.64774e-05	0.455464
Fig6b
Category	outcome	exposure	Scaled_Beta	Scaled_SE	Scaled_LCI	Scaled_UCI	pval	Padj	QP_value
Blood cell counts	red blood cell count (RBC count)	IL6	0.0190394	0.00746799	0.00440214	0.0336767	0.0107887	0.0129465	0.00010635
Blood cell counts	red blood cell count (RBC count)	IL6R	-0.0158273	0.00501642	-0.0256595	-0.0059951	0.00160447	0.0022921	0.00010635
Blood cell counts	hemoglobin concentration (HGB)	IL6	0.061786	0.00744684	0.0471902	0.0763818	1.0683e-16	6.4098e-16	2.742e-05
Blood cell counts	hemoglobin concentration (HGB)	IL6R	0.0268123	0.0037532	0.019456	0.0341685	9.0756e-13	3.4034e-12	2.742e-05
Blood cell counts	hematocrit (HCT)	IL6	0.0455596	0.00749527	0.0308689	0.0602504	1.2135e-09	2.6003e-09	0.00262592
Blood cell counts	hematocrit (HCT)	IL6R	0.0212807	0.0029917	0.015417	0.0271444	1.1333e-12	3.7777e-12	0.00262592
Blood cell counts	mean corpuscular hemoglobin (MCH)	IL6	0.0506147	0.00794889	0.0350349	0.0661945	1.9212e-10	5.0009e-10	0.299373
Blood cell counts	mean corpuscular hemoglobin (MCH)	IL6R	0.0616556	0.00707121	0.047796	0.0755151	2.8009e-18	2.1007e-17	0.299373
Blood cell counts	mean corpuscular volume (MCV)	IL6	0.0358676	0.00754188	0.0210856	0.0506497	1.9766e-06	3.4882e-06	0.0275468
Blood cell counts	mean corpuscular volume (MCV)	IL6R	0.0598427	0.00784124	0.0444739	0.0752116	2.3151e-14	9.922e-14	0.0275468
Blood cell counts	mean corpuscular hemoglobin concentration (MCHC)	IL6	0.0577074	0.0081326	0.0417675	0.0736473	1.286e-12	3.8581e-12	0.00017592
Blood cell counts	mean corpuscular hemoglobin concentration (MCHC)	IL6R	0.0237447	0.00397847	0.0159469	0.0315425	2.3975e-09	4.795e-09	0.00017592
Blood cell counts	RBC distribution width (RDW)	IL6	-0.0550253	0.00865	-0.0719793	-0.0380713	2.0004e-10	5.0009e-10	0.778076
Blood cell counts	RBC distribution width (RDW)	IL6R	-0.0523209	0.00415483	-0.0604644	-0.0441774	2.3136e-36	3.4705e-35	0.778076
Blood cell counts	total white blood cell count (WBC count)	IL6	-0.0898382	0.0157405	-0.12069	-0.0589867	1.1469e-08	2.1504e-08	1.8733e-08
Blood cell counts	total white blood cell count (WBC count)	IL6R	0.00023936	0.00297161	-0.005585	0.0060637	0.935802	0.935802	1.8733e-08
Blood cell counts	neutrophil count (Neutro)	IL6	-0.0814584	0.0104683	-0.101976	-0.0609405	7.1714e-15	3.5857e-14	1.9953e-13
Blood cell counts	neutrophil count (Neutro)	IL6R	0.00133242	0.00416222	-0.0068255	0.00949036	0.748876	0.774699	1.9953e-13
Blood cell counts	lymphocyte count (Lympho)	IL6	-0.06181	0.0201288	-0.101262	-0.0223577	0.00213534	0.00291183	0.022164
Blood cell counts	lymphocyte count (Lympho)	IL6R	-0.0142785	0.00515502	-0.0243824	-0.0041747	0.00560855	0.0073155	0.022164
Blood cell counts	monocyte count (Mono)	IL6	-0.0315646	0.00794935	-0.0471453	-0.0159839	7.1657e-05	0.00011314	2.9209e-20
Blood cell counts	monocyte count (Mono)	IL6R	0.047176	0.00311674	0.0410672	0.0532849	9.3246e-52	2.7974e-50	2.9209e-20
Blood cell counts	basophil count (Baso)	IL6	-0.0324915	0.0122055	-0.0564142	-0.0085688	0.0077667	0.00970837	0.00450448
Blood cell counts	basophil count (Baso)	IL6R	0.0034907	0.0033905	-0.0031547	0.0101361	0.303219	0.324878	0.00450448
Blood cell counts	eosinophil count (Eosin)	IL6	-0.0850998	0.035886	-0.155436	-0.0147632	0.0177212	0.0204475	0.0472611
Blood cell counts	eosinophil count (Eosin)	IL6R	-0.0136066	0.00328162	-0.0200386	-0.0071746	3.3788e-05	5.6314e-05	0.0472611
Blood cell counts	platelet count (PLT count)	IL6	-0.0850285	0.00744393	-0.0996186	-0.0704384	3.2272e-30	3.2272e-29	1.0693e-27
Blood cell counts	platelet count (PLT count)	IL6R	0.0287155	0.00730381	0.0144	0.043031	8.4391e-05	0.00012659	1.0693e-27
Blood cell counts	mean platelet volume (MPV)	IL6	0.0101776	0.00887629	-0.00722	0.0275751	0.251547	0.279497	2.2345e-05
Blood cell counts	mean platelet volume (MPV)	IL6R	-0.0340036	0.00545765	-0.0447006	-0.0233066	4.6513e-10	1.0734e-09	2.2345e-05

## Sheet: Fig7
Exposure	Outcome	scaled_beta	pval	pval_FDR	neg_log10_qpvalue	broad_group
IL6	Hypoplasia of dental enamel , including avohilmo	-0.376683	0.0857176	0.326133	0.407907	Digestive diseases
IL6	Scissor bite	-0.2903	0.181537	0.492135	0.263562	Digestive diseases
IL6	Other and unspecified mononeuropathies of lower limb	-0.0522118	0.808459	0.936878	0.0281725	Mental and neurological disorders
IL6	Major coronary heart disease event	-0.133456	8.59639e-05	0.00334478	2.21741	Cardiovascular diseases
IL6	Chorioretinal inflammation	-0.316347	0.140324	0.434158	0.30748	Eye/ear disorders
IL6	Lactose intolerance, other/unspecified	-0.0999983	0.64061	0.858605	0.0601768	Endocrine/Metabolic-related diseases
IL6	Other and unspecified disease of Bartholin gland	0.0242392	0.910012	0.968687	0.0132701	Genitourinary diseases
IL6	Short Achilles tendon (acquired)	0.18466	0.392053	0.689333	0.138378	Injuries, Symptoms & Signs, Musculoskeletal
IL6	Adenocarcinoma and papillary adenocarcinoma of stomach, excluding all cancers (controls excluding all cancers)	-0.240218	0.264031	0.5922	0.198434	Cancer and neoplasms
IL6	Other disorders of Eustachian tube	-0.285008	0.180987	0.492135	0.263575	Eye/ear disorders
IL6	Other specified/unspecified disorders of bone/cartilage	-0.0781584	0.713726	0.894557	0.0453837	Injuries, Symptoms & Signs, Musculoskeletal
IL6	Vascular dementia (subcortical)	0.201677	0.348357	0.657516	0.153445	Mental and neurological disorders
IL6	Hodgkin lymphoma, hilmo (controls excluding all cancers)	0.00930112	0.965171	0.98984	0.00369943	Cancer and neoplasms
IL6	Malignant neoplasm of spinal cord, cranial nerves and other parts of central nervous system, excluding all cancers (controls excluding all cancers)	0.968203	0.0177711	0.144678	0.720773	Cancer and neoplasms
IL6	Carcinoma in situ, bladder (controls excluding all cancers)	-0.716757	0.000844762	0.0190294	1.49383	Cancer and neoplasms
IL6	Other facial nerve disorders	0.00106352	0.996	0.997352	0.000859916	Mental and neurological disorders
IL6	Chondromalacia	0.103725	0.624275	0.853607	0.0622159	Injuries, Symptoms & Signs, Musculoskeletal
IL6	Infective bursitis	0.212753	0.315824	0.634613	0.171407	Injuries, Symptoms & Signs, Musculoskeletal
IL6	Rare circulating lymphoid malignancy	-0.168052	0.427504	0.722256	0.125363	Cancer and neoplasms
IL6	Rare circulating lymphoid malignancy, excluding all cancers (controls excluding all cancers)	-0.169251	0.424889	0.718784	0.127285	Cancer and neoplasms
IL6	ILD-related respiratory insufficiency	-0.242334	0.251587	0.584066	0.202847	Respiratory diseases
IL6	LSIL lesion of the vulva	0.330077	0.119636	0.39796	0.337328	Genitourinary diseases
IL6	Other arterial embolism and thrombosis	-0.114194	0.588846	0.826786	0.0721705	Cardiovascular diseases
IL6	Idiopathic thrombocytopenic purpura	0.408473	0.0511415	0.249358	0.510589	Blood/immune diseases
IL6	Other, unspecified and serous retinal detachments	-0.0658719	0.753474	0.911002	0.0391402	Eye/ear disorders
IL6	Erosion and ectropion of cervix uteri	-0.0416391	0.843454	0.951661	0.0208378	Genitourinary diseases
IL6	Hereditary corneal dystrophies	-0.237585	0.254525	0.585682	0.201924	Eye/ear disorders
IL6	Mental and behavioural disorders due to use of other stimulants, including caffeine	0.143965	0.50132	0.77326	0.0980329	Mental and neurological disorders
IL6	Other and unspecified noninflammatory disorders of ovary, fallopian tube and broad ligament	0.0996367	0.634858	0.857199	0.0604971	Genitourinary diseases
IL6	Spinal instabilities	0.125987	0.545076	0.800253	0.0850152	Injuries, Symptoms & Signs, Musculoskeletal
IL6	Chronic conjunctivitis	-0.000889619	0.996576	0.997352	0.000785272	Eye/ear disorders
IL6	Molar incisor enamel hypoplasia	-0.360363	0.0872947	0.329666	0.403349	Digestive diseases
IL6	Other specified disorders of muscle	0.175077	0.397212	0.694151	0.136554	Injuries, Symptoms & Signs, Musculoskeletal
IL6	Other diseases of spinal cord	-0.093677	0.650589	0.864064	0.0569001	Mental and neurological disorders
IL6	Other congenital malformations of face and neck	0.382995	0.0636463	0.279524	0.468906	Developmental disorders
IL6	Progressive vascular leukoencephalopathy	0.0116315	0.955508	0.98491	0.00497573	Cardiovascular diseases
IL6	Erythema nodosum	-0.0730303	0.723791	0.896585	0.0440965	Dermatologic diseases
IL6	Other and unspecified mononeuropathies, also in other diseases	-0.377508	0.0670877	0.287611	0.458812	Mental and neurological disorders
IL6	Moderate visual impairment, binocular	-0.497382	0.015974	0.133516	0.749519	Eye/ear disorders
IL6	Other intracranial haemorrhages	-0.202113	0.328551	0.648018	0.162084	Cardiovascular diseases
IL6	Congenital iodine-deficiency syndrome/hypothyroidism	-0.0136898	0.94717	0.982965	0.00652478	Endocrine/Metabolic-related diseases
IL6	Nephrotic syndrome	0.023139	0.910286	0.968687	0.0132701	Genitourinary diseases
IL6	Testicular hypofunction	0.0790059	0.702075	0.887597	0.0476531	Endocrine/Metabolic-related diseases
IL6	Other/unspecified soft tissue disorders related to use, overuse and pressure	-0.240331	0.241623	0.571442	0.208279	Injuries, Symptoms & Signs, Musculoskeletal
IL6	Other and unspecified mononeuropathies of upper limb	0.0466124	0.819912	0.938995	0.0257147	Mental and neurological disorders
IL6	Haemolytic anaemias	-0.212696	0.297698	0.614541	0.185031	Blood/immune diseases
IL6	Disorder of external ear, unspecified	0.567476	0.00552758	0.0702714	1.0049	Eye/ear disorders
IL6	Postprocedural disorders of digestive system, not elsewhere classified	0.183968	0.367434	0.670149	0.146554	Digestive diseases
IL6	Pathological resorption of teeth	0.0538737	0.791505	0.927755	0.0332779	Digestive diseases
IL6	Peripheral retinal degeneration	0.217082	0.287437	0.605032	0.190899	Eye/ear disorders
IL6	Sixth [abducent] nerve palsy	-0.0701198	0.729888	0.899401	0.0432326	Eye/ear disorders
IL6	Adenocarcinoma and ductal carcinoma of pancreas, excluding all cancers (controls excluding all cancers)	0.222024	0.27558	0.599736	0.195572	Cancer and neoplasms
IL6	Benign neoplasm: Kidney	0.120284	0.553306	0.804768	0.0823696	Cancer and neoplasms
IL6	Benign neoplasm: Conjunctiva	0.187337	0.356926	0.663269	0.149891	Cancer and neoplasms
IL6	Serous carcinoma of ovary, excluding all cancers (controls excluding all cancers)	-0.175015	0.391764	0.689333	0.138378	Cancer and neoplasms
IL6	Allergic purpura	-0.109217	0.589326	0.826786	0.0720697	Blood/immune diseases
IL6	Anisometropia and aniseikonia	0.135719	0.50286	0.77326	0.097938	Eye/ear disorders
IL6	Cystic kidney disease	0.211828	0.301575	0.618402	0.181835	Developmental disorders
IL6	Nontoxic diffuse goitre	0.520191	0.0101724	0.102845	0.848206	Endocrine/Metabolic-related diseases
IL6	Psoriasis (vulgaris), strict definition	-0.259928	0.198276	0.514316	0.244318	Dermatologic diseases
IL6	Other and unspecified corneal deformities and disorders	-0.244044	0.225762	0.5511	0.21739	Eye/ear disorders
IL6	Dissection of aorta	0.24313	0.229027	0.554136	0.21739	Cardiovascular diseases
IL6	Benign neoplasm: Larynx	0.157244	0.435468	0.728997	0.123123	Cancer and neoplasms
IL6	Pneumonia due to other infectious organisms, not elsewhere classified	-0.372681	0.0630386	0.2793	0.468906	Respiratory diseases
IL6	Mantle cell lymphoma, excluding all cancers (controls excluding all cancers)	-0.178114	0.572971	0.817439	0.0766371	Cancer and neoplasms
IL6	Benign neoplasm of other and unspecified sites	-0.0762602	0.704216	0.887597	0.0476531	Cancer and neoplasms
IL6	Gonococcal infection	0.625378	0.00146694	0.0281126	1.36032	Infectious diseases
IL6	Pneumococcal septicemia	0.299642	0.134312	0.42886	0.310872	Respiratory diseases
IL6	Mental and behavioural disorders due to cannabinoids	0.23505	0.259872	0.587891	0.200083	Mental and neurological disorders
IL6	Other specified disorders of kidney and ureter	0.340377	0.0889744	0.332102	0.402683	Genitourinary diseases
IL6	Gingival hyperplasia	-0.277984	0.163353	0.469209	0.280515	Digestive diseases
IL6	Wide developmental disorders (more control exclusions)	0.0147011	0.945395	0.982905	0.00660657	Mental and neurological disorders
IL6	Sacrococcygeal disorders, not elsewhere classified	0.222993	0.263424	0.5922	0.198434	Injuries, Symptoms & Signs, Musculoskeletal
IL6	Benign neoplasm of thyroid gland	0.388027	0.0511434	0.249358	0.510589	Cancer and neoplasms
IL6	Disorders resulting from impaired renal tubular function	-0.0909777	0.646805	0.861512	0.0583822	Genitourinary diseases
IL6	Meralgia paraesthetica	-0.123283	0.53272	0.795363	0.0872576	Mental and neurological disorders
IL6	Algoneurodystrophy	-0.281772	0.154498	0.455886	0.290773	Injuries, Symptoms & Signs, Musculoskeletal
IL6	Other secondary coxarthrosis	0.0351113	0.85892	0.957713	0.0189451	Autoimmune and inflammatory diseases
IL6	Other specified and unspecified retinal disorders	-0.150555	0.445398	0.734135	0.119675	Eye/ear disorders
IL6	Benign neoplasm: Other and unspecified parts of mouth	-0.38699	0.0498781	0.249196	0.512498	Cancer and neoplasms
IL6	Polycythaemia vera	0.204642	0.300787	0.618402	0.181835	Miscellaneous
IL6	Muscle strain	-0.141218	0.473739	0.756568	0.107424	Injuries, Symptoms & Signs, Musculoskeletal
IL6	Ulcerative enterocolitis	0.0292207	0.882143	0.964091	0.0167768	Digestive diseases
IL6	Chronic hepatitis, not elsewhere classified	-0.104695	0.593338	0.827194	0.0711421	Digestive diseases
IL6	Benign neoplasm: Long bones of lower limb	-0.286663	0.144084	0.441355	0.300479	Cancer and neoplasms
IL6	Disorders of eyelid in diseases classified elsewhere	0.0315064	0.872293	0.963189	0.0169396	Eye/ear disorders
IL6	Vertical strabismus	0.327919	0.0935599	0.338397	0.393201	Eye/ear disorders
IL6	Temporal arteritis	-0.456009	0.0200229	0.157727	0.689943	Injuries, Symptoms & Signs, Musculoskeletal
IL6	Rheumatic fever incl heart disease	0.117792	0.542737	0.799167	0.0855196	Cardiovascular diseases
IL6	Generalized epilepsy, mode (most common among epilepsy diagnosis)	-0.135938	0.485214	0.761742	0.104195	Mental and neurological disorders
IL6	Other erythematous conditions	-0.398654	0.0400247	0.218771	0.555769	Dermatologic diseases
IL6	Lichen simplex chronicus	-0.166568	0.391055	0.689333	0.138378	Dermatologic diseases
IL6	Sleep disorders, other/unspecified	0.181685	0.34825	0.657516	0.153445	Mental and neurological disorders
IL6	Hypoparathyroidism	0.0108331	0.955327	0.98491	0.00497573	Endocrine/Metabolic-related diseases
IL6	Acute myeloid leukaemia and myelodysplastic syndromes, excluding all cancers (controls excluding all cancers)	0.0842232	0.664567	0.870718	0.0534852	Cancer and neoplasms
IL6	Other specified disorders of external ear	0.307054	0.110777	0.379998	0.354097	Eye/ear disorders
IL6	Bicuspidal aortic valve syndrome	0.154493	0.423553	0.717587	0.127285	Developmental disorders
IL6	Rubella [German measles]	-0.0964172	0.617152	0.848419	0.0635151	Infectious diseases
IL6	Adrenocortical insufficiency	0.346395	0.07195	0.298012	0.444351	Endocrine/Metabolic-related diseases
IL6	Bacterial meningitis	-0.11355	0.554062	0.804768	0.0823696	Mental and neurological disorders
IL6	Hepatic failure, not elsewhere classified	-0.0731346	0.702669	0.887597	0.0476531	Digestive diseases
IL6	Complications following abortion and ectopic and molar pregnancy	-0.0158621	0.934204	0.979998	0.00839868	Pregnancy/Perinatal-related diseases
IL6	Endocarditis	0.317173	0.0989684	0.35201	0.377827	Cardiovascular diseases
IL6	Malignant neoplasm of oral cavity, excluding all cancers (controls excluding all cancers)	-0.0303954	0.858587	0.957713	0.0189451	Cancer and neoplasms
IL6	Oesophageal obstruction	-0.194762	0.309164	0.626131	0.177407	Digestive diseases
IL6	Alcohol-induced acute pancreatitis	-0.0206739	0.913879	0.970571	0.0122542	Miscellaneous
IL6	Other noninfective disorders of lymphatic vessels and lymph nodes	0.0115788	0.951578	0.982965	0.00596987	Cardiovascular diseases
IL6	Other acute skin changes due to ultraviolet radiation	0.500707	0.00833019	0.0946545	0.880479	Dermatologic diseases
IL6	Agoraphobia	0.234718	0.219796	0.543772	0.222058	Mental and neurological disorders
IL6	Acute posthaemorrhagic anaemia	0.182658	0.33665	0.652959	0.158933	Blood/immune diseases
IL6	Keratitis and keratoconjunctivitis in other diseases classified elsewhere	-0.110388	0.561325	0.807918	0.0814029	Eye/ear disorders
IL6	Arterial embolism and thrombosis of lower extremity artery	-0.239526	0.208221	0.529707	0.232624	Cardiovascular diseases
IL6	SLE (Finngen)	-0.0332251	0.860793	0.958593	0.0189451	Autoimmune and inflammatory diseases
IL6	Other disorders of prostate	-0.0412304	0.830232	0.947571	0.0227081	Genitourinary diseases
IL6	Essential (haemorrhagic) thrombocythaemia	-0.0381222	0.840703	0.951625	0.0208378	Miscellaneous
IL6	Juvenile osteochondrosis	0.12755	0.500076	0.77326	0.0980329	Injuries, Symptoms & Signs, Musculoskeletal
IL6	Chondrocostal junction syndrome [Tietze]	-0.0799691	0.671955	0.876363	0.0522431	Injuries, Symptoms & Signs, Musculoskeletal
IL6	Other other unspecified disorders of the circulatory system	0.448219	0.017803	0.144678	0.720773	Cardiovascular diseases
IL6	Other deformities of toe(s)	0.320921	0.0906718	0.335512	0.397595	Injuries, Symptoms & Signs, Musculoskeletal
IL6	Other/unspecified disorders of vestibular function	-0.348202	0.0640009	0.279524	0.468906	Eye/ear disorders
IL6	Melanoma of uvea (controls excluding all cancers)	-0.727047	0.0529552	0.254661	0.501795	Cancer and neoplasms
IL6	Subacute thyroiditis	-0.29431	0.119114	0.397296	0.337825	Endocrine/Metabolic-related diseases
IL6	Hyperprolactinaemia	-0.115187	0.540561	0.799167	0.0859296	Endocrine/Metabolic-related diseases
IL6	Arthropathies in other diseases classified elsewhere	-0.451192	0.0159304	0.133516	0.749519	Injuries, Symptoms & Signs, Musculoskeletal
IL6	Benign neoplasm: Small intestine	-0.276179	0.138283	0.430472	0.310872	Cancer and neoplasms
IL6	Gluteal tendinitis	-0.106832	0.567215	0.811895	0.0795277	Injuries, Symptoms & Signs, Musculoskeletal
IL6	Right bundle-branch block	0.0921032	0.625317	0.853607	0.0621875	Cardiovascular diseases
IL6	Other vitreous opacities	0.080914	0.663244	0.870718	0.0534852	Eye/ear disorders
IL6	Pericarditis	-0.338577	0.0689119	0.290357	0.453833	Cardiovascular diseases
IL6	Benign neoplasm: Rectosigmoid junction	0.204507	0.270595	0.599736	0.195731	Cancer and neoplasms
IL6	Other specified/unspecified dorsopathies	-0.501372	0.00700637	0.0848696	0.92353	Injuries, Symptoms & Signs, Musculoskeletal
IL6	Vascular diseases of the intestine	0.327717	0.0776943	0.307336	0.430605	Cardiovascular diseases
IL6	Hidradenitis suppurativa	-0.11407	0.538583	0.799167	0.085939	Dermatologic diseases
IL6	Hypertensive Renal Disease	-0.276563	0.138279	0.430472	0.310872	Cardiovascular diseases
IL6	Status epilepticus	0.261188	0.158139	0.460432	0.287711	Mental and neurological disorders
IL6	Hypertrophic cardiomyopathy	0.174885	0.344722	0.657516	0.15399	Cardiovascular diseases
IL6	Other inflammation of vagina/vulva	0.35969	0.051135	0.249358	0.510589	Genitourinary diseases
IL6	Lesion of radial nerve	-0.0710012	0.699449	0.887342	0.0478516	Mental and neurological disorders
IL6	Viral meningitis	0.133192	0.46851	0.7529	0.108839	Infectious diseases
IL6	Giant cell arteritis	-0.367694	0.0457777	0.237011	0.530199	Injuries, Symptoms & Signs, Musculoskeletal
IL6	Bulimia nervosa (incl. atypical)	-0.195778	0.28977	0.606957	0.189356	Mental and neurological disorders
IL6	Polyarthritis, unspecified	-0.0464773	0.799745	0.930166	0.0314359	Injuries, Symptoms & Signs, Musculoskeletal
IL6	Other and unspecified follicular disorders	0.193396	0.286933	0.605032	0.190899	Dermatologic diseases
IL6	Infections of breast associated with childbirth	-0.148348	0.418412	0.713468	0.129378	Pregnancy/Perinatal-related diseases
IL6	Other demyelinating diseases of the central nervous system	-0.460383	0.011793	0.111488	0.816741	Mental and neurological disorders
IL6	Atrial septal defect	-0.0832261	0.6481	0.862342	0.0577513	Developmental disorders
IL6	Oesophageal varices	0.185651	0.308995	0.626131	0.177407	Cardiovascular diseases
IL6	Other salmonella infections	-0.105957	0.560711	0.807918	0.0814029	Infectious diseases
IL6	Other specified and unspecified disorders of eye and adnexa	0.0557135	0.75933	0.912735	0.038672	Eye/ear disorders
IL6	Other and unspecified disorders of white blood cells	-0.367818	0.0431372	0.227886	0.543346	Blood/immune diseases
IL6	Paralytic ileus	0.00970312	0.957602	0.98589	0.00450405	Digestive diseases
IL6	Extreme obesity with alveolar hypoventilation	0.19196	0.293324	0.610418	0.187193	Endocrine/Metabolic-related diseases
IL6	Benign neoplasm: Middle ear, nasal cavity and accessory sinuses	0.17035	0.347179	0.657516	0.153719	Cancer and neoplasms
IL6	Other disorders of male genital organs	-0.018441	0.919445	0.974065	0.0109256	Genitourinary diseases
IL6	Other benign neoplasm of uterus: Other parts/unspecified	0.1283	0.484254	0.761742	0.104199	Cancer and neoplasms
IL6	Cyst of Bartholin Gland	0.106601	0.557003	0.806315	0.0818243	Genitourinary diseases
IL6	Maternal care for known or suspected abnormality of pelvic organs	-0.060727	0.332093	0.651004	0.160854	Pregnancy/Perinatal-related diseases
IL6	Mental retardation (more control exclusions)	-0.00146238	0.99418	0.996604	0.0012599	Mental and neurological disorders
IL6	Generalized skin eruption due to drugs and medicaments	-0.229802	0.204218	0.524432	0.237601	Dermatologic diseases
IL6	Ectropion of eyelid	-0.131947	0.468227	0.7529	0.108839	Eye/ear disorders
IL6	Dialysis	-0.124682	0.490632	0.766389	0.101874	Genitourinary diseases
IL6	Follicular lymphoma, hilmo (controls excluding all cancers)	-0.136048	0.453112	0.739257	0.1161	Cancer and neoplasms
IL6	Chronic nephritic syndrome	-0.206525	0.252222	0.584066	0.202847	Genitourinary diseases
IL6	Mental and behavioural disorders due to opioids	-0.341647	0.0608219	0.274019	0.473903	Mental and neurological disorders
IL6	Oligomenorrhoea	0.235683	0.193679	0.504429	0.252031	Genitourinary diseases
IL6	Distal bite	0.171728	0.344388	0.657516	0.15399	Digestive diseases
IL6	Other viral infections characterized by skin and mucous membrane lesions, not elsewhere classified	0.103687	0.564892	0.81012	0.0803816	Infectious diseases
IL6	Other and unspecified types of non-Hodgkin lymphoma, hilmo (controls excluding all cancers)	-0.151637	0.399198	0.695482	0.135583	Cancer and neoplasms
IL6	Other and unspecified abdominal hernia	0.132351	0.461376	0.749904	0.110313	Digestive diseases
IL6	Systemic atrophies primarily affecting the central nervous system	0.303223	0.0904832	0.335512	0.397721	Mental and neurological disorders
IL6	Spinal enthesopathy	-0.268627	0.137685	0.430472	0.310872	Injuries, Symptoms & Signs, Musculoskeletal
IL6	Secondary right heart disease	-0.0480277	0.788209	0.927645	0.0334395	Cardiovascular diseases
IL6	Anankastic personality disorder	0.403095	0.0241708	0.175699	0.64432	Mental and neurological disorders
IL6	Pyothorax	-0.0555734	0.755715	0.912735	0.039008	Respiratory diseases
IL6	Separation of retinal layers (serosa)	-0.115182	0.517401	0.789005	0.0911084	Eye/ear disorders
IL6	Medical abortion	0.0413153	0.23568	0.564578	0.210361	Pregnancy/Perinatal-related diseases
IL6	Neovascular glaucoma	-0.171016	0.335093	0.65205	0.159494	Endocrine/Metabolic-related diseases
IL6	Panniculitis affecting regions of neck and back	-0.108684	0.539583	0.799167	0.0859296	Injuries, Symptoms & Signs, Musculoskeletal
IL6	Unspecified chronic bronchitis	0.0128558	0.942332	0.982481	0.00711631	Respiratory diseases
IL6	Chronic tubulo-interstitial nephritis	-0.507727	0.00417273	0.0622998	1.05912	Genitourinary diseases
IL6	Mixed hyperlipidaemia	-0.38177	0.0317967	0.196284	0.600882	Endocrine/Metabolic-related diseases
IL6	Scar conditions and fibrosis of skin	-0.0161504	0.927324	0.976558	0.0101197	Dermatologic diseases
IL6	Clear cell adenocarcinoma of kidney, excluding all cancers (controls excluding all cancers)	-0.322004	0.0698737	0.291048	0.452493	Cancer and neoplasms
IL6	Diffuse large B-cell lymphoma, excluding all cancers (controls excluding all cancers)	0.0555392	0.753493	0.911002	0.0391402	Cancer and neoplasms
IL6	Prolapse and hernia of ovary and fallopian tube	-0.0657251	0.719794	0.894557	0.0449983	Genitourinary diseases
IL6	Dermatitis due to ingested food	-0.223338	0.217428	0.542091	0.222477	Dermatologic diseases
IL6	Cluster headache, wide	0.274872	0.119127	0.397296	0.337825	Mental and neurological disorders
IL6	Tooth agenesis EXCLUDE clefts and syndromes	-0.214406	0.226421	0.55166	0.21739	Digestive diseases
IL6	Noise effects on inner ear	0.103281	0.556819	0.806315	0.0818243	Eye/ear disorders
IL6	Other congenital malformations of skin	0.0807789	0.645818	0.861512	0.0583822	Developmental disorders
IL6	Dissociative [conversion] disorders	-0.238596	0.178635	0.491151	0.266845	Mental and neurological disorders
IL6	Pustulosis palmaris et plantaris	0.204997	0.242106	0.571442	0.208176	Dermatologic diseases
IL6	Other disorders of pigmentation	-0.0527632	0.762461	0.913246	0.038672	Dermatologic diseases
IL6	Other and unspecified iridocyclitis	0.0684291	0.691674	0.885848	0.0492958	Eye/ear disorders
IL6	All dysplastic lesions of the vulva	0.229115	0.188747	0.496921	0.258883	Genitourinary diseases
IL6	Amblyopia ex anopsia	-0.195208	0.25852	0.587505	0.200641	Eye/ear disorders
IL6	Herpesviral keratitis and keratoconjunctivitis	0.244577	0.157058	0.459369	0.288965	Eye/ear disorders
IL6	Benign neoplasm of other and unspecified female genital organs	0.157863	0.362271	0.667369	0.148647	Cancer and neoplasms
IL6	Primary angle-closure glaucoma	0.10138	0.558884	0.80708	0.0814029	Eye/ear disorders
IL6	Other epidermal thickening	0.0957584	0.579578	0.820704	0.0746195	Dermatologic diseases
IL6	Cholera	-0.339098	0.0508096	0.249358	0.510589	Infectious diseases
IL6	Complications of the puerperium, not elsewhere classified	-0.181176	0.295901	0.612802	0.185726	Pregnancy/Perinatal-related diseases
IL6	Melanocytic naevi of other and unspecified parts of face	0.286334	0.0471326	0.240152	0.525398	Cancer and neoplasms
IL6	Optic neuritis	-0.349042	0.041437	0.223551	0.547774	Eye/ear disorders
IL6	Multiple myeloma and malignant plasma cell neoplasms (controls excluding all cancers)	-0.347165	0.0438054	0.227886	0.542147	Cancer and neoplasms
IL6	Ulcerative ileocolitis	0.273846	0.11078	0.379998	0.354097	Digestive diseases
IL6	Benign neoplasm of urinary organs	0.0213888	0.900237	0.968687	0.0135739	Cancer and neoplasms
IL6	Other diseases of pericardium	0.294936	0.0853387	0.326133	0.407907	Cardiovascular diseases
IL6	Toxic effect of ethanol	-0.019582	0.908903	0.968687	0.0132701	Miscellaneous
IL6	Asthma and opportunity respiratory infection	-0.0802391	0.638432	0.857476	0.0601768	Respiratory diseases
IL6	Dementia in other diseases classified elsewhere	-0.0225144	0.895389	0.968687	0.0143469	Mental and neurological disorders
IL6	Multiple myeloma, excluding all cancers (controls excluding all cancers)	-0.334105	0.0512698	0.249358	0.510577	Cancer and neoplasms
IL6	Malignant neoplasm of oropharynx, excluding all cancers (controls excluding all cancers)	-0.14188	0.789921	0.927755	0.0332779	Cancer and neoplasms
IL6	Vascular syndromes of brain in cerebrovascular disorders	-0.010804	0.949421	0.982965	0.00640807	Cardiovascular diseases
IL6	Pneumonia due to Streptococcus pneumoniae	-0.399996	0.0184921	0.1484	0.709925	Respiratory diseases
IL6	Disorders of orbit	-0.0522439	0.757426	0.912735	0.039008	Eye/ear disorders
IL6	Respiratory tuberculosis, not confirmed	-0.118257	0.485284	0.761742	0.104195	Infectious diseases
IL6	Other diseases of peritoneum	-0.0301209	0.858466	0.957713	0.0189451	Digestive diseases
IL6	Benign neoplasm: Connective and other soft tissue of upper limb, including shoulder	-0.177234	0.292541	0.609776	0.187573	Cancer and neoplasms
IL6	Other diseases of gallbladder	-0.113586	0.499834	0.77326	0.0980329	Digestive diseases
IL6	Vascular dementia (undefined)	0.149983	0.382316	0.684622	0.140255	Mental and neurological disorders
IL6	Other congenital malformations of the digestive system	0.0139967	0.933716	0.979998	0.00839868	Developmental disorders
IL6	Recurring oral aphthae	-0.157832	0.347258	0.657516	0.153719	Digestive diseases
IL6	Femoral hernia	0.0603254	0.719987	0.894557	0.0449983	Digestive diseases
IL6	Normal-pressure hydrocephalus	-0.223836	0.184263	0.492135	0.263157	Mental and neurological disorders
IL6	Barrett oesophagus	0.0280657	0.866288	0.961268	0.0181025	Digestive diseases
IL6	Intestinal malabsorption	0.319599	0.0553647	0.260617	0.495866	Digestive diseases
IL6	Scabies	0.0923898	0.579488	0.820704	0.0746195	Infectious diseases
IL6	Generalized epilepsy	-0.175877	0.290652	0.607813	0.189213	Mental and neurological disorders
IL6	Other acquired deformities of musculoskeletal system and connective tissue	-0.158927	0.337445	0.65315	0.158548	Injuries, Symptoms & Signs, Musculoskeletal
IL6	Simple and mucopurulent chronic bronchitis	-0.241104	0.146733	0.444925	0.296752	Respiratory diseases
IL6	Cirrhosis of liver, NAS	0.0207487	0.900503	0.968687	0.0135739	Digestive diseases
IL6	Ankylosing spondylitis, strict definition	-0.316662	0.0572923	0.264616	0.488048	Injuries, Symptoms & Signs, Musculoskeletal
IL6	Biomechanical lesions, not elsewhere classified	-0.0393353	0.812105	0.938007	0.0270336	Injuries, Symptoms & Signs, Musculoskeletal
IL6	Monoarthritis, not elsewhere classified	0.142386	0.390972	0.689333	0.138378	Injuries, Symptoms & Signs, Musculoskeletal
IL6	Cysts of oral region, not elsewhere classified	0.421337	0.0108988	0.107646	0.837449	Digestive diseases
IL6	Specific development disorders of scholastic skills	-0.439458	0.00871889	0.0954132	0.879573	Mental and neurological disorders
IL6	Prepatellar bursitis	0.0241258	0.88375	0.964091	0.0167768	Injuries, Symptoms & Signs, Musculoskeletal
IL6	Atopic conjunctivitis	0.0660882	0.688188	0.885848	0.0492958	Eye/ear disorders
IL6	Lesion of sciatic nerve	-0.0413915	0.802187	0.931674	0.0303555	Mental and neurological disorders
IL6	Impetigo	-0.153804	0.349434	0.657878	0.153445	Dermatologic diseases
IL6	Maternal care for known or suspected fetal abnormality and damage	0.0688998	0.412044	0.706834	0.130653	Pregnancy/Perinatal-related diseases
IL6	Immunodeficiencies	-0.0783589	0.631984	0.857199	0.0604971	Blood/immune diseases
IL6	Other obstructive and reflux uropathy	0.366256	0.0250721	0.175699	0.64127	Genitourinary diseases
IL6	Left ventricular outflow tract obstruction, narrow definition	0.0514366	0.752988	0.911002	0.0391402	Developmental disorders
IL6	Vitamin deficiency, wide	-0.236566	0.145108	0.442563	0.299052	Endocrine/Metabolic-related diseases
IL6	Other and unspecified coagulation defects	-0.0948456	0.559424	0.80708	0.0814029	Blood/immune diseases
IL6	Varicella [chickenpox]	-0.0267072	0.868461	0.961296	0.0177934	Infectious diseases
IL6	Embolic stroke	0.102935	0.524503	0.794888	0.0884763	Cardiovascular diseases
IL6	Polyhydramnios	0.309762	0.0555863	0.260617	0.495144	Pregnancy/Perinatal-related diseases
IL6	Placenta praevia	0.0188103	0.9073	0.968687	0.0132701	Pregnancy/Perinatal-related diseases
IL6	Alzheimer’s disease (Early onset) (more control exclusions)	-0.102221	0.535696	0.797026	0.0866292	Mental and neurological disorders
IL6	Bicipital tendinitis	-0.232889	0.146689	0.444925	0.296752	Injuries, Symptoms & Signs, Musculoskeletal
IL6	Cluster headache, strict, including avohilmo	-0.0195806	0.90259	0.968687	0.013421	Mental and neurological disorders
IL6	Brain meningioma, excluding all cancers (controls excluding all cancers)	-0.00292229	0.985467	0.99412	0.00153008	Cancer and neoplasms
IL6	Lesion of lateral popliteal nerve	0.537192	0.000763974	0.0175168	1.53076	Mental and neurological disorders
IL6	Kidney transplant status	-0.113431	0.4775	0.759979	0.105215	Miscellaneous
IL6	Macular pucker	0.125621	0.186425	0.494217	0.260634	Eye/ear disorders
IL6	Malignant cancer of tonsil and base of tongue, excluding all cancers (controls excluding all cancers)	0.151837	0.527075	0.795363	0.0874529	Cancer and neoplasms
IL6	Other noninflammatory disorders of cervix uteri	-0.269911	0.0932446	0.338397	0.393201	Genitourinary diseases
IL6	Chronic iridocyclitis	-0.08837	0.576883	0.820091	0.0754917	Eye/ear disorders
IL6	Meningitis	-0.044646	0.777046	0.921388	0.035678	Mental and neurological disorders
IL6	Calculus of lower urinary tract	-0.0437991	0.782383	0.922708	0.0354766	Genitourinary diseases
IL6	Other benign neoplasms of uterus	0.246546	0.122254	0.404571	0.331233	Cancer and neoplasms
IL6	Tobacco use	0.153988	0.329281	0.648461	0.161971	Miscellaneous
IL6	Atypical facial pain	-0.370993	0.0184229	0.1484	0.709925	Mental and neurological disorders
IL6	Other secondary gonarthrosis	-0.330586	0.0359423	0.208282	0.577553	Autoimmune and inflammatory diseases
IL6	Benign neoplasm: Pituitary gland, craniopharyngeal duct	0.13586	0.387812	0.689333	0.138378	Cancer and neoplasms
IL6	Malignant neoplasm of breast, ER-negative, excluding all cancers (controls excluding all cancers)	-0.0796629	0.270832	0.599736	0.195731	Cancer and neoplasms
IL6	Labour and delivery complicated by intrapartum haemorrhage, not elsewhere classified	0.39088	0.0127542	0.116974	0.796467	Pregnancy/Perinatal-related diseases
IL6	Non-small cell lung cancer, squamous, excluding all cancers (controls excluding all cancers)	-0.00321443	0.983905	0.99412	0.00153008	Cancer and neoplasms
IL6	Other specified/unspecified disorders of synovium and tendon +Other specified/unspecified bursopathies	0.179466	0.252458	0.584066	0.202847	Injuries, Symptoms & Signs, Musculoskeletal
IL6	Other neurotic disorders	0.109546	0.486515	0.762742	0.103543	Mental and neurological disorders
IL6	Cholesteatoma of middle ear	0.0886004	0.571386	0.816084	0.077583	Eye/ear disorders
IL6	Hyperfunction of pituitary gland	-0.036631	0.815268	0.938995	0.0261589	Endocrine/Metabolic-related diseases
IL6	Impotence	0.193124	0.221148	0.54399	0.221044	Genitourinary diseases
IL6	Suppurative and necrotic conditions of lower respiratory tract	-0.0931162	0.549518	0.801796	0.083575	Respiratory diseases
IL6	Lymphoid leukaemia (controls excluding all cancers)	-0.289581	0.062728	0.2793	0.468906	Cancer and neoplasms
IL6	Episcleritis	-0.282137	0.0677067	0.287866	0.457359	Eye/ear disorders
IL6	Unspecified abortion	0.343848	0.0267388	0.181147	0.62922	Pregnancy/Perinatal-related diseases
IL6	Other disorders of white blood cells	-0.200825	0.193396	0.504429	0.252031	Blood/immune diseases
IL6	Other specified/unspecified soft tissue disorders	-0.103085	0.505195	0.775921	0.0969215	Injuries, Symptoms & Signs, Musculoskeletal
IL6	Oral leukoplakia and related diseases	0.0533563	0.729269	0.899401	0.0432326	Digestive diseases
IL6	Neuralgia and neuritis, unspecified	-0.00526934	0.972765	0.992081	0.00292367	Injuries, Symptoms & Signs, Musculoskeletal
IL6	Residual foreign body in soft tissue	0.228136	0.138836	0.430592	0.310872	Injuries, Symptoms & Signs, Musculoskeletal
IL6	Labour and delivery complicated by umbilical cord complications	-0.399277	0.0100388	0.102301	0.851484	Pregnancy/Perinatal-related diseases
IL6	Sacroiliitis, not elsewhere classified	-0.00422263	0.978217	0.993872	0.00191238	Injuries, Symptoms & Signs, Musculoskeletal
IL6	Other specified/unspecified inflammatory spondylopathies	-0.262274	0.0895334	0.33322	0.400745	Injuries, Symptoms & Signs, Musculoskeletal
IL6	Juvenile arthritis (FINNGEN)	-0.170091	0.26887	0.599736	0.195731	Autoimmune and inflammatory diseases
IL6	Other aneurysm	-0.0129009	0.933043	0.979998	0.00845118	Cardiovascular diseases
IL6	Postmenopausal osteoporosis with pathological fracture	-0.0586787	0.7051	0.887597	0.0476531	Autoimmune and inflammatory diseases
IL6	Hemiplegia	-0.162581	0.287273	0.605032	0.190899	Mental and neurological disorders
IL6	Hyperkalaemia	-0.385968	0.0116752	0.111488	0.816741	Endocrine/Metabolic-related diseases
IL6	Open bite	0.0196109	0.898016	0.968687	0.0141498	Digestive diseases
IL6	Benign neoplasm: Choroid	-0.212792	0.161683	0.467403	0.282964	Cancer and neoplasms
IL6	Female infertility, tubal origin	0.0055605	0.971023	0.991092	0.0030385	Genitourinary diseases
IL6	Osteonecrosis	0.164961	0.27536	0.599736	0.195572	Injuries, Symptoms & Signs, Musculoskeletal
IL6	Oesophagitis	0.0766486	0.613045	0.846398	0.0641918	Digestive diseases
IL6	Crohn's disease of large intestine	0.101307	0.502739	0.77326	0.097938	Digestive diseases
IL6	Dystonia	-0.219696	0.146922	0.444925	0.296752	Mental and neurological disorders
IL6	Other endocrine disorders	0.0183443	0.903853	0.968687	0.013421	Endocrine/Metabolic-related diseases
IL6	Myocarditis	0.084999	0.576543	0.820091	0.0754917	Cardiovascular diseases
IL6	Emotional disorders starting during childhood or adolescence (more control exclusions)	-0.223831	0.177302	0.49068	0.26818	Mental and neurological disorders
IL6	Hypertrophic scar	0.517978	0.000558181	0.0146266	1.60124	Dermatologic diseases
IL6	Hordeolum and other deep inflammation of eyelid	-0.163112	0.278263	0.599805	0.194204	Eye/ear disorders
IL6	Ingrowing nail	0.195986	0.191697	0.502325	0.253947	Dermatologic diseases
IL6	Bullous disorders	-0.0472447	0.753197	0.911002	0.0391402	Dermatologic diseases
IL6	Other disorders starting during childhood or adolescence (more control exclusions)	-0.0911896	0.565318	0.81012	0.0803816	Mental and neurological disorders
IL6	Other obstetric trauma	0.272267	0.070042	0.291048	0.452493	Pregnancy/Perinatal-related diseases
IL6	Fracture of neck	-0.0317242	0.831582	0.948242	0.0223636	Injuries, Symptoms & Signs, Musculoskeletal
IL6	Nonischemic cardiomyopathy	-0.0299394	0.841195	0.951625	0.0208378	Cardiovascular diseases
IL6	Decubitus ulcer and pressure area	-0.41804	0.00536762	0.0696164	1.00821	Dermatologic diseases
IL6	Urethral stricture	0.0456113	0.759811	0.912735	0.038672	Genitourinary diseases
IL6	Thyrotoxicosis with toxic multinodular goitre	-0.195957	0.185488	0.493098	0.261546	Endocrine/Metabolic-related diseases
IL6	Hypermobility syndrome	-0.264766	0.0744489	0.302067	0.438893	Injuries, Symptoms & Signs, Musculoskeletal
IL6	Tongue abnormality	0.0381478	0.796007	0.928688	0.0322838	Digestive diseases
IL6	Other eating disorders	-0.343247	0.0213843	0.163735	0.675592	Mental and neurological disorders
IL6	Dermatitis due to substances taken internally	-0.27874	0.0588203	0.266874	0.48355	Dermatologic diseases
IL6	Cerebral cysts	-0.509879	0.000530176	0.0141822	1.60599	Mental and neurological disorders
IL6	Congenital malformations of the urinary system	0.1601	0.277489	0.599805	0.194336	Developmental disorders
IL6	Other or ill-defined heart diseases	-0.0573663	0.695699	0.887342	0.0483037	Cardiovascular diseases
IL6	Other specified/unspecified systemic involvement of connective tissue	-0.257536	0.0777875	0.307336	0.430605	Injuries, Symptoms & Signs, Musculoskeletal
IL6	Sequelae of other and unspecified infectious and parasitic diseases	0.069112	0.635552	0.857199	0.0604971	Infectious diseases
IL6	Polycystic ovarian syndrome	0.0718506	0.624514	0.853607	0.0622159	Endocrine/Metabolic-related diseases
IL6	Congenital malformations of ovaries, fallopian tubes and broad ligaments	0.112363	0.441579	0.733159	0.120216	Developmental disorders
IL6	Non-small cell lung cancer, adenocarcinoma, excluding all cancers (controls excluding all cancers)	-0.11471	0.432624	0.728018	0.123527	Cancer and neoplasms
IL6	Respiratory tuberculosis	-0.14658	0.31395	0.631836	0.173	Infectious diseases
IL6	Trigeminal neuralgia	-0.251765	0.0832063	0.323748	0.41341	Mental and neurological disorders
IL6	Emotional disorders and disorders of social functioning with onset specific to childhood	-0.138983	0.353035	0.660782	0.151621	Mental and neurological disorders
IL6	Pediculosis, acariasis and other infestations	0.0379433	0.793657	0.927755	0.0330994	Infectious diseases
IL6	Other infective otitis externa	0.277501	0.0549074	0.260516	0.496525	Eye/ear disorders
IL6	Melanocytic naevi of scalp and neck	-0.0141154	0.951111	0.982965	0.00596987	Cancer and neoplasms
IL6	Other necrotizing vasculopathies (FG)	-0.375248	0.00958506	0.0992517	0.864106	Autoimmune and inflammatory diseases
IL6	Radial styloid tenosynovitis [de Quervain]	-0.189154	0.190339	0.499785	0.256524	Injuries, Symptoms & Signs, Musculoskeletal
IL6	Failed induction of labour	0.268976	0.0640032	0.279524	0.468906	Pregnancy/Perinatal-related diseases
IL6	Recurrent dislocation of patella	-0.0572759	0.692112	0.885848	0.0492958	Injuries, Symptoms & Signs, Musculoskeletal
IL6	Arterial embolism and thrombosis	-0.150136	0.297675	0.614541	0.185031	Cardiovascular diseases
IL6	Other ulcerative colitis	0.410397	0.00423145	0.0624504	1.05671	Digestive diseases
IL6	Astigmatism	-0.0218945	0.878523	0.963572	0.0169396	Eye/ear disorders
IL6	Benign neoplasm: Descending colon	-0.0726418	0.612469	0.846398	0.0641918	Cancer and neoplasms
IL6	Lesion of plantar nerve	0.210469	0.141831	0.436716	0.304074	Mental and neurological disorders
IL6	Malignant neoplasm of testis, excluding all cancers (controls excluding all cancers)	0.485909	0.0633387	0.279474	0.468906	Cancer and neoplasms
IL6	Malignant neoplasm of kidney, except renal pelvis, excluding all cancers (controls excluding all cancers)	-0.176138	0.110981	0.379998	0.354097	Cancer and neoplasms
IL6	Presbyopia	0.188385	0.186678	0.494217	0.260634	Eye/ear disorders
IL6	Cholangitis (primary sclerosing, PSC)	0.146687	0.302458	0.618402	0.181835	Digestive diseases
IL6	Calcific tendinitis of shoulder	0.0262488	0.854085	0.956099	0.0189451	Injuries, Symptoms & Signs, Musculoskeletal
IL6	Vulvovaginal ulceration/inflammation in other diseases	0.0715539	0.616192	0.848299	0.0635488	Genitourinary diseases
IL6	Other disorders of optic [2nd] nerve and visual pathways	0.0854362	0.547381	0.800562	0.084174	Eye/ear disorders
IL6	Impacted maxillary molar	-0.0481298	0.736634	0.901657	0.0425176	Digestive diseases
IL6	Osteomyelitis	-0.270493	0.0565477	0.26212	0.49273	Injuries, Symptoms & Signs, Musculoskeletal
IL6	Malignant neoplasm of pancreas, excluding all cancers (controls excluding all cancers)	0.163867	0.183359	0.492135	0.263157	Cancer and neoplasms
IL6	Olecranon bursitis	0.0688307	0.627884	0.854898	0.0616299	Injuries, Symptoms & Signs, Musculoskeletal
IL6	Intermittent heterotropia	0.0285806	0.840333	0.951625	0.0208378	Eye/ear disorders
IL6	Other specified/unspecified bacterial intestinal infections	-0.178159	0.206038	0.526999	0.235218	Infectious diseases
IL6	Specific development disorders of speech and language	-0.11369	0.423622	0.717587	0.127285	Mental and neurological disorders
IL6	Cyst of kidney	0.298475	0.0338363	0.20208	0.588802	Genitourinary diseases
IL6	Lichen simplex chronicus and prurigo	-0.107764	0.444997	0.734135	0.119681	Dermatologic diseases
IL6	Convergent concomitant strabismus	-0.0943463	0.501777	0.77326	0.0980329	Eye/ear disorders
IL6	Acute peritonitis	-0.325664	0.020312	0.159028	0.687292	Digestive diseases
IL6	Benign lipomatous neoplasm of skin and subcutaneous tissue of head, face and neck	-0.0843034	0.547425	0.800562	0.084174	Cancer and neoplasms
IL6	Other otitis externa (chronic)	0.0630136	0.651811	0.864593	0.0564583	Eye/ear disorders
IL6	Papillary adenocarcinoma of thyroid gland, excluding all cancers (controls excluding all cancers)	0.371004	0.00814757	0.0942458	0.882303	Cancer and neoplasms
IL6	Alcohol-induced chronic pancreatitis	-0.0909065	0.516366	0.788364	0.0914259	Miscellaneous
IL6	Other disorders of nervous system	-0.159174	0.254283	0.585682	0.201924	Mental and neurological disorders
IL6	Benign neoplasm of brain and other parts of central nervous system	0.0186883	0.893453	0.968096	0.0143469	Cancer and neoplasms
IL6	Asthma mixed form (mode) (more control exclusions)	0.0355636	0.799769	0.930166	0.0314359	Respiratory diseases
IL6	Acute lymphadenitis	-0.221973	0.111589	0.380026	0.352997	Dermatologic diseases
IL6	Mixed connective tissue disease	-0.157471	0.257952	0.587505	0.200641	Injuries, Symptoms & Signs, Musculoskeletal
IL6	Ulcerative proctitis	0.382932	0.00597119	0.0750072	0.974609	Digestive diseases
IL6	Septal defects	-0.0133012	0.923952	0.97593	0.0101197	Developmental disorders
IL6	Inflammatory disease of cervix uteri	-0.0222823	0.873363	0.963401	0.0169396	Genitourinary diseases
IL6	Other diseases of stomach and duodenum	-0.156971	0.259181	0.587891	0.200518	Digestive diseases
IL6	Osteoporosis with pathological fracture (FG)	0.0492433	0.728944	0.899401	0.0432326	Autoimmune and inflammatory diseases
IL6	Other and unspecified disorders of skin and subcutaneous tissue	-0.233168	0.0930918	0.338397	0.393201	Dermatologic diseases
IL6	Other and unspecified psoriasis	0.174621	0.207317	0.529216	0.233523	Dermatologic diseases
IL6	Other inflammatory liver diseases	0.0580354	0.673839	0.876363	0.0522431	Digestive diseases
IL6	Postprocedural musculoskeletal disorders, not elsewhere classified	0.0448173	0.745179	0.908118	0.0406804	Injuries, Symptoms & Signs, Musculoskeletal
IL6	Inflammatory disorders of breast	0.342598	0.0132876	0.120149	0.78524	Genitourinary diseases
IL6	Autoimmune hyperthyroidism	-0.139777	0.311814	0.630003	0.174834	Endocrine/Metabolic-related diseases
IL6	Nonspecific lymphadenitis	-0.145273	0.29182	0.609262	0.188254	Cardiovascular diseases
IL6	Crohn disease (strict definition, require KELA, min 2 HDR)	0.154763	0.260064	0.587891	0.200083	Digestive diseases
IL6	Problems related to medical facilities and other health care	-0.125853	0.361548	0.666994	0.148647	Miscellaneous
IL6	Other and unspecified glaucoma	0.0484113	0.724505	0.896585	0.0440965	Eye/ear disorders
IL6	Anogenital herpesviral [herpes simplex] infection	0.133583	0.327221	0.646387	0.162851	Infectious diseases
IL6	Chronic ulcer of skin, not elsewhere classified	-0.0991664	0.46919	0.75305	0.108617	Dermatologic diseases
IL6	Viral pneumonia (unknown virus, not influenza)	-0.338453	0.0137902	0.122963	0.776021	Respiratory diseases
IL6	Other diseases of blood and blood-forming organs	-0.248766	0.0685901	0.290357	0.453833	Blood/immune diseases
IL6	Vascular disorders of the intestines	0.305195	0.0254517	0.175699	0.64127	Digestive diseases
IL6	Drug-induced neutropenia	-0.289481	0.0332269	0.20208	0.588802	Blood/immune diseases
IL6	Varicose veins of other sites	0.263596	0.0517903	0.250938	0.507249	Cardiovascular diseases
IL6	Thrombocytopenia, unspecified	0.146425	0.278852	0.599805	0.194048	Blood/immune diseases
IL6	Visual impairment including blindness (binocular or monocular)	-0.310844	0.0214859	0.163735	0.675592	Eye/ear disorders
IL6	Benign neoplasm: Adrenal gland	-0.194596	0.149878	0.450686	0.2946	Cancer and neoplasms
IL6	Paralytic strabismus	-0.28142	0.0367536	0.209741	0.573833	Eye/ear disorders
IL6	Corns and callosities	-0.128912	0.339074	0.65371	0.157626	Dermatologic diseases
IL6	Dermatographic urticaria	-0.201215	0.134809	0.42886	0.310872	Dermatologic diseases
IL6	Crohn's disease NAS	-0.102222	0.446998	0.735003	0.11899	Digestive diseases
IL6	Alcohol withdrawal state with delirium	-0.0207643	0.877869	0.963572	0.0169396	Mental and neurological disorders
IL6	Congenital malformations of eye, ear, face and neck	0.0972569	0.468195	0.7529	0.108839	Developmental disorders
IL6	Anorexia (incl.atypical)	-0.153355	0.253462	0.585333	0.202847	Mental and neurological disorders
IL6	Psychotic depression	-0.351779	0.0118087	0.111488	0.816741	Mental and neurological disorders
IL6	Other specified cerebrovascular diseases, other cerebrovascular disorders in diseases classified elsewhere	-0.0228419	0.864403	0.960115	0.0182688	Cardiovascular diseases
IL6	Fibrosis and cirrhosis of liver	-0.0259259	0.845694	0.951828	0.0206213	Digestive diseases
IL6	Mandibular retrognathia AND surgery (BSSRO)	0.493033	0.0253657	0.175699	0.64127	Digestive diseases
IL6	conjunctival haemorrhage	0.183348	0.166792	0.47276	0.278132	Eye/ear disorders
IL6	Invasive ventilation	-0.293391	0.027339	0.181147	0.626037	Respiratory diseases
IL6	Hypopituitarism	-0.241914	0.0689712	0.290357	0.453833	Endocrine/Metabolic-related diseases
IL6	Ulcer of oesophagus	0.0610103	0.646576	0.861512	0.0583822	Digestive diseases
IL6	Mental and behavioural disorders due to sedatives or hypnotics	-0.0480228	0.720383	0.894557	0.0449983	Mental and neurological disorders
IL6	Pyogenic arthritis	0.185122	0.16308	0.469209	0.280615	Injuries, Symptoms & Signs, Musculoskeletal
IL6	Idiopathic pulmonary fibrosis	0.309258	0.0196491	0.155738	0.696329	Respiratory diseases
IL6	Emphysema	-0.065613	0.619937	0.851179	0.062574	Respiratory diseases
IL6	Pneumothorax	0.11622	0.378068	0.680471	0.142019	Respiratory diseases
IL6	Hypermetropia	0.103047	0.433182	0.728018	0.123273	Eye/ear disorders
IL6	Thyroiditis	-0.256584	0.0507148	0.249358	0.510589	Digestive diseases
IL6	Crohn's disease of small intestine	0.108425	0.408068	0.703844	0.133326	Digestive diseases
IL6	Carcinoma in situ of skin (controls excluding all cancers)	0.173534	0.188861	0.496921	0.258883	Cancer and neoplasms
IL6	Chronic suppurative otitis media	-0.199799	0.125807	0.411396	0.32573	Eye/ear disorders
IL6	Other diseases of pancreas	-0.303928	0.0209914	0.163351	0.679062	Digestive diseases
IL6	Left bundle-branch block	0.0206346	0.875067	0.963572	0.0169396	Cardiovascular diseases
IL6	Deposits [accretions] on teeth	-0.173409	0.184359	0.492135	0.263157	Digestive diseases
IL6	Other coagulation defects	0.0320621	0.806082	0.934967	0.0290433	Blood/immune diseases
IL6	Nontoxic single thyroid nodule	0.0549478	0.673607	0.876363	0.0522431	Endocrine/Metabolic-related diseases
IL6	Viral hepatitis	0.115515	0.376594	0.680093	0.142146	Infectious diseases
IL6	Other follicular disorders	0.0815201	0.530875	0.795363	0.0872576	Dermatologic diseases
IL6	Other diseases of jaws	0.00606211	0.962811	0.988279	0.00369943	Digestive diseases
IL6	Vasomotor rhinitis (mode)	0.0441636	0.73374	0.900645	0.0429857	Respiratory diseases
IL6	Other sexually transmitted chlamydial diseases	0.00607814	0.962879	0.988279	0.00369943	Infectious diseases
IL6	Crossbite	-0.0341512	0.794083	0.927755	0.0330994	Digestive diseases
IL6	Myeloproliferative diseases (CML excluded)	-0.153252	0.238008	0.566979	0.210157	Miscellaneous
IL6	Obsessive-compulsive disorder	-0.353257	0.00731999	0.0870266	0.912989	Mental and neurological disorders
IL6	Acute bronchiolitis	-0.0528471	0.691852	0.885848	0.0492958	Respiratory diseases
IL6	Other Crohn's disease	0.146207	0.257467	0.587505	0.200641	Digestive diseases
IL6	Tubulo-interstitial nephritis, not specified as acute or chronic	0.28476	0.0268376	0.181147	0.629161	Genitourinary diseases
IL6	Viral infections of the central nervous system	-0.101094	0.430498	0.726359	0.124425	Infectious diseases
IL6	Intrahepatic Cholestasis of Pregnancy (ICP) (more control exclusions)	-0.270676	0.036725	0.209741	0.573833	Pregnancy/Perinatal-related diseases
IL6	Malignant neoplasm of ureter, excluding all cancers (controls excluding all cancers)	-0.0977167	0.819386	0.938995	0.0257147	Cancer and neoplasms
IL6	Other osteochondropathies	0.090645	0.479261	0.760548	0.104722	Injuries, Symptoms & Signs, Musculoskeletal
IL6	Mental and behavioural disorders due to multiple drug use and use of multiple drugs and use of other psychoactive substances	0.0942778	0.478697	0.760548	0.104767	Mental and neurological disorders
IL6	Erectile dysfunction	0.368424	0.00415907	0.0622998	1.05912	Mental and neurological disorders
IL6	Synovial cyst of popliteal space [Baker]	0.172985	0.175776	0.49068	0.26818	Injuries, Symptoms & Signs, Musculoskeletal
IL6	Hydrocephalus	-0.105827	0.407931	0.703844	0.133326	Mental and neurological disorders
IL6	Alcohol related diseases, tilastokeskus definition, death only	0.0438253	0.731952	0.900645	0.0429857	Miscellaneous
IL6	Benign neoplasm: Parotid gland	-0.244664	0.0538317	0.256951	0.499866	Cancer and neoplasms
IL6	Otosclerosis	0.2676	0.0351722	0.207161	0.578652	Eye/ear disorders
IL6	MS-disease / Multiple Sclerosis	-0.125262	0.323599	0.641205	0.166575	Mental and neurological disorders
IL6	Bronchiectasis	-0.106285	0.403049	0.69937	0.134861	Respiratory diseases
IL6	Reactive arthropathies, FINNGEN	-0.217789	0.085793	0.326133	0.407907	Autoimmune and inflammatory diseases
IL6	Normotensive glaucoma	0.0834404	0.512305	0.783095	0.0931949	Eye/ear disorders
IL6	Multiple myeloma, Monoclonal gammopathy of undetermined significance (MGUS), excluding all cancers (controls excluding all cancers)	-0.249116	0.0498559	0.249196	0.512498	Cancer and neoplasms
IL6	Persistent delusional disorders	0.0536394	0.697072	0.887342	0.0478516	Mental and neurological disorders
IL6	Other/unspecified enthesopathies of lower limb, excluding foot	-0.0477853	0.704945	0.887597	0.0476531	Injuries, Symptoms & Signs, Musculoskeletal
IL6	Benign lipomatous neoplasm of skin and subcutaneous tissue of limbs	-0.0798779	0.525276	0.794888	0.0884034	Cancer and neoplasms
IL6	Otalgia	-0.0190365	0.879522	0.963572	0.0169396	Eye/ear disorders
IL6	Postprocedural disorders of nervous system	-0.4269	0.0006451	0.0162413	1.5539	Mental and neurological disorders
IL6	Cardiac arrest	-0.0502864	0.699902	0.887342	0.0478516	Cardiovascular diseases
IL6	Spermatocele	0.150061	0.235659	0.564578	0.210361	Genitourinary diseases
IL6	Carcinoma in situ of breast, intraductal (controls excluding all cancers)	0.0810609	0.520127	0.791846	0.0901795	Cancer and neoplasms
IL6	Other infectious diseases	-0.260501	0.0364078	0.20963	0.574091	Infectious diseases
IL6	Benign neoplasm of middle ear and respiratory system	0.112607	0.365349	0.668937	0.147038	Cancer and neoplasms
IL6	Melanoma in situ (controls excluding all cancers)	0.314587	0.0953291	0.342864	0.387341	Cancer and neoplasms
IL6	Viral haemorrhagic fevers, not elsewhere classified/unspecified	-0.0738687	0.552482	0.804768	0.082557	Infectious diseases
IL6	Recurrent dislocation and subluxation of joint	-0.0206405	0.868164	0.961296	0.0177934	Injuries, Symptoms & Signs, Musculoskeletal
IL6	Ovarian dysfunction	0.0756002	0.545967	0.800253	0.0848021	Endocrine/Metabolic-related diseases
IL6	Other obstructed labour	0.168306	0.17828	0.491151	0.267178	Pregnancy/Perinatal-related diseases
IL6	Type1 diabetes, definitions combined, early onset	-0.22961	0.0734182	0.301179	0.440821	Endocrine/Metabolic-related diseases
IL6	Tuberculosis, wide	-0.038077	0.759492	0.912735	0.038672	Infectious diseases
IL6	Other and unspecified mood [affective] disorders	0.0357708	0.776167	0.921388	0.035678	Mental and neurological disorders
IL6	Ocular pain	-0.0939654	0.447655	0.735003	0.11899	Eye/ear disorders
IL6	Acute gastritis	-0.30196	0.0146508	0.127971	0.759855	Digestive diseases
IL6	Disorders of mineral metabolism	-0.0308518	0.802516	0.931674	0.0303555	Endocrine/Metabolic-related diseases
IL6	Schizoaffective disorder	0.233743	0.141219	0.435879	0.305334	Mental and neurological disorders
IL6	Nummular dermatitis	0.17088	0.165374	0.469778	0.280168	Dermatologic diseases
IL6	Use of antiglaucoma preparations and miotics	0.554125	7.24508e-06	0.000516816	3.02637	Eye/ear disorders
IL6	Cardiomyopathy, other and unspecified	0.104592	0.397266	0.694151	0.136554	Cardiovascular diseases
IL6	Divergent concomitant strabismus	-0.0415279	0.735106	0.900645	0.0429857	Eye/ear disorders
IL6	Amenorrhoea	-0.14147	0.256436	0.587505	0.200641	Genitourinary diseases
IL6	Malignant neoplasm of parotid gland, excluding all cancers (controls excluding all cancers)	-0.655716	0.0842372	0.325785	0.409692	Cancer and neoplasms
IL6	Other specified/unspecified hearing loss	-0.132895	0.277606	0.599805	0.194336	Eye/ear disorders
IL6	Other and/or unspecified nontoxic goitre	0.344695	0.00495099	0.0685749	1.01173	Endocrine/Metabolic-related diseases
IL6	Other peripheral vascular diseases	0.00304316	0.980103	0.993872	0.00191238	Cardiovascular diseases
IL6	Pneumonitis due to solids and liquids	0.164224	0.179151	0.491516	0.266659	Respiratory diseases
IL6	Other puerperal infections	0.27697	0.0238447	0.175699	0.648565	Pregnancy/Perinatal-related diseases
IL6	Pre-existing hypertension complicating pregnancy, childbirth and the puerperium	-0.107778	0.379097	0.680783	0.14151	Pregnancy/Perinatal-related diseases
IL6	Sequelae of infectious and parasitic diseases	0.0536029	0.658775	0.867827	0.0544563	Infectious diseases
IL6	Spontaneous rupture of synovium and tendon	-0.0649836	0.593198	0.827194	0.0711421	Injuries, Symptoms & Signs, Musculoskeletal
IL6	Entropion and trichiasis of eyelid	-0.314988	0.0099672	0.102301	0.851795	Eye/ear disorders
IL6	Haemangioma, any site	-0.0586508	0.628523	0.854898	0.0614579	Cancer and neoplasms
IL6	Other and unspecified myopathies	0.0981777	0.419017	0.713552	0.129062	Mental and neurological disorders
IL6	Smoking dependency	-0.0486782	0.687978	0.885848	0.0492958	Mental and neurological disorders
IL6	Intestinal adhesions without obstruction	0.0662865	0.58482	0.825341	0.0732671	Digestive diseases
IL6	Endometriosis of rectovaginal septum and vagina	0.139123	0.257316	0.587505	0.200641	Genitourinary diseases
IL6	Visual field defects	-0.191547	0.112581	0.380405	0.35207	Eye/ear disorders
IL6	Other and unspecified rosacea	0.113036	0.348729	0.657516	0.153445	Dermatologic diseases
IL6	Idiopathic gout	0.0393364	0.745449	0.908118	0.0406804	Autoimmune and inflammatory diseases
IL6	Other diseases of biliary tract	-0.0499184	0.679355	0.878441	0.0506525	Digestive diseases
IL6	Nail disorders	-0.00286097	0.981042	0.993872	0.00191238	Dermatologic diseases
IL6	Streptococcal septicaemia	-0.0759521	0.52904	0.795363	0.0872576	Infectious diseases
IL6	Heterophoria	-0.0857991	0.477406	0.759979	0.105215	Eye/ear disorders
IL6	Other noninflammatory disorders of vagina	0.0878129	0.471588	0.755954	0.107524	Genitourinary diseases
IL6	Conductive hearing loss, unspecified	0.254565	0.0338374	0.20208	0.588802	Eye/ear disorders
IL6	Oral leukoplakia and related diseases, including avohilmo	-0.00181788	0.987926	0.99412	0.00153008	Digestive diseases
IL6	Inflammatory diseases of the central nervous system	-0.111568	0.351816	0.659462	0.152655	Mental and neurological disorders
IL6	Benign neoplasm: salivary glands, exclude unknown (D119)	-0.247633	0.0389048	0.214394	0.563952	Cancer and neoplasms
IL6	Multiple delivery	0.0512202	0.67386	0.876363	0.0522431	Pregnancy/Perinatal-related diseases
IL6	Sicca syndrome [Sjögren]	-0.141209	0.237317	0.566385	0.210361	Injuries, Symptoms & Signs, Musculoskeletal
IL6	Cerebral aneurysm, nonruptured	-0.043436	0.716494	0.894557	0.0451415	Cardiovascular diseases
IL6	Transient global amnesia	0.192807	0.106924	0.374088	0.362483	Mental and neurological disorders
IL6	Allergic urticaria	0.0744511	0.531825	0.795363	0.0872576	Dermatologic diseases
IL6	Benign neoplasm of bone and articular cartilage	-0.12261	0.3024	0.618402	0.181835	Cancer and neoplasms
IL6	Excessive vomiting in pregnancy	0.0816759	0.49488	0.767423	0.100675	Pregnancy/Perinatal-related diseases
IL6	Mixed and other personality disorders	-0.0827154	0.493302	0.767251	0.101107	Mental and neurological disorders
IL6	Vestibular neuronitis	0.10155	0.392088	0.689333	0.138378	Eye/ear disorders
IL6	Eustachian salpingitis and obstruction	0.0331437	0.7802	0.921597	0.0354766	Eye/ear disorders
IL6	Benign neoplasm: Cerebral meninges	-0.00190683	0.987181	0.99412	0.00153008	Cancer and neoplasms
IL6	Ménière disease	0.079355	0.483409	0.761742	0.104199	Eye/ear disorders
IL6	Benign lipomatous neoplasm of other sites/unspecified	0.0330719	0.779082	0.921388	0.035678	Cancer and neoplasms
IL6	Other disorders of glucose regulation and pancreatic internal secretion	-0.12166	0.302376	0.618402	0.181835	Endocrine/Metabolic-related diseases
IL6	Secondary hypertension	-0.226621	0.0585155	0.266432	0.484823	Cardiovascular diseases
IL6	Ulcerative rectosigmoiditis	0.256226	0.0292344	0.188299	0.608205	Digestive diseases
IL6	Alzheimer’s disease (Atypical or mixed) (more control exclusions)	0.0741845	0.559352	0.80708	0.0814029	Mental and neurological disorders
IL6	Other peripheral vertigo	-0.206174	0.0780308	0.307336	0.430556	Eye/ear disorders
IL6	Stomatitis and related lesions	-0.0607918	0.603706	0.837104	0.0681267	Digestive diseases
IL6	Post-traumatic stress disorder	0.179318	0.126409	0.411396	0.32573	Mental and neurological disorders
IL6	Mental disorders, not otherwise specified	-0.00744534	0.951272	0.982965	0.00596987	Mental and neurological disorders
IL6	Other appendicitis	0.00918632	0.937265	0.981182	0.00783293	Digestive diseases
IL6	Other contact dermatitis	-0.143349	0.219349	0.543713	0.222058	Dermatologic diseases
IL6	Adenocarcinoma and papilloma adenocarcinoma of rectum	-0.0937138	0.422687	0.717587	0.127285	Cancer and neoplasms
IL6	Haemangioma and lymphangioma, any site	0.0344218	0.767439	0.918352	0.0380074	Cancer and neoplasms
IL6	Intrahepatic Cholestasis of Pregnancy (ICP) , incl. ICD-8	-0.282029	0.0155912	0.133516	0.749519	Pregnancy/Perinatal-related diseases
IL6	Intrahepatic Cholestasis of Pregnancy (ICP) , incl. ICD-8 (more control exclusions)	-0.306321	0.00898298	0.0969256	0.874342	Pregnancy/Perinatal-related diseases
IL6	Malignant neoplasm of eye and adnexa, excluding all cancers (controls excluding all cancers)	-0.324575	0.264276	0.5922	0.198434	Cancer and neoplasms
IL6	Gestational [pregnancy-induced] oedema and proteinuria without hypertension	-0.162803	0.1618	0.467403	0.282964	Pregnancy/Perinatal-related diseases
IL6	Other congenital malformations	0.002013	0.986172	0.99412	0.00153008	Developmental disorders
IL6	Non-follicular lymphoma (controls excluding all cancers)	0.041725	0.720379	0.894557	0.0449983	Cancer and neoplasms
IL6	Nonalcoholic fatty liver disease	-0.223645	0.0535205	0.256419	0.500311	Digestive diseases
IL6	Use of disulfiram, acamprosate or naltrexone	0.157415	0.181032	0.492135	0.263575	Miscellaneous
IL6	Bacterial, viral and other infectious agents	0.0427957	0.711037	0.892445	0.0453837	Infectious diseases
IL6	Other diseases of arteries and capillaries	-0.123988	0.282599	0.602389	0.193008	Cardiovascular diseases
IL6	Benign neoplasm: Transverse colon	0.155121	0.175335	0.49068	0.268502	Cancer and neoplasms
IL6	Neuromuscular dysfunction of bladder	-0.193406	0.0934542	0.338397	0.393201	Genitourinary diseases
IL6	Suggestive for eosinophilic asthma	0.277501	0.0160007	0.133516	0.749519	Respiratory diseases
IL6	Abscess of anal and rectal regions	-0.0264056	0.818444	0.938995	0.0257147	Digestive diseases
IL6	Familial hypercholesterolemia, with ischemic heart disease	-0.0393627	0.739154	0.90302	0.04223	Endocrine/Metabolic-related diseases
IL6	Benign neoplasm: Caecum	0.0115978	0.919362	0.974065	0.0109256	Cancer and neoplasms
IL6	Benign neoplasm: Stomach	0.113884	0.319761	0.638503	0.168297	Cancer and neoplasms
IL6	Other disorders of cornea	-0.184352	0.106125	0.372306	0.364312	Eye/ear disorders
IL6	Impacted cerumen	-0.275078	0.0159615	0.133516	0.749519	Eye/ear disorders
IL6	Abnormal findings on antenatal screening of mother	-0.0394396	0.734832	0.900645	0.0429857	Pregnancy/Perinatal-related diseases
IL6	Other and unspecified visual disturbances	-0.151793	0.18278	0.492135	0.263157	Eye/ear disorders
IL6	Female infertility, associated with anovulation	-0.0263849	0.820685	0.938995	0.0257147	Genitourinary diseases
IL6	Fibromyalgia	-0.136535	0.233548	0.563443	0.211944	Injuries, Symptoms & Signs, Musculoskeletal
IL6	Vascular dementia	0.146716	0.209985	0.529707	0.231427	Mental and neurological disorders
IL6	Antepartum haemorrhage, not elsewhere classified	0.0533969	0.642786	0.859144	0.0595018	Pregnancy/Perinatal-related diseases
IL6	Stenosis and insufficiency of lacrimal passages	0.0714731	0.530918	0.795363	0.0872576	Eye/ear disorders
IL6	Congenital malformations and deformations of the musculoskeletal system	0.0830302	0.466224	0.7529	0.108839	Developmental disorders
IL6	Scoliosis	0.236101	0.0380746	0.212555	0.567349	Injuries, Symptoms & Signs, Musculoskeletal
IL6	Other/unspecified enthesopathies, not elsewhere classified	-0.143854	0.20467	0.524543	0.237601	Injuries, Symptoms & Signs, Musculoskeletal
IL6	Macular cyst	-0.264497	0.271952	0.599736	0.195572	Eye/ear disorders
IL6	Pleural plaque	-0.285074	0.0131511	0.119759	0.787547	Respiratory diseases
IL6	Carcinoma in situ of cervix uteri (controls excluding all cancers)	0.402443	0.000393641	0.0116567	1.67829	Cancer and neoplasms
IL6	Disorders of optic nerve and visual pathways	-0.0317448	0.777523	0.921388	0.035678	Eye/ear disorders
IL6	Benign neoplasm of meninges	0.0151992	0.892676	0.968096	0.0143897	Cancer and neoplasms
IL6	Volume depletion	-0.108121	0.338275	0.65315	0.15829	Endocrine/Metabolic-related diseases
IL6	Bronchitis, not specified as acute or chronic	-0.00343428	0.975653	0.99367	0.00207792	Respiratory diseases
IL6	Benign neoplasm of eye and adnexa	-0.100723	0.369661	0.673255	0.145353	Cancer and neoplasms
IL6	Benign neoplasm of major salivary glands	-0.17157	0.126628	0.411396	0.32573	Cancer and neoplasms
IL6	Orchitis and epididymitis	-0.00473697	0.966728	0.989856	0.00369943	Genitourinary diseases
IL6	Unspecified kidney failure	-0.099989	0.375153	0.679402	0.142688	Genitourinary diseases
IL6	Speech and linguistic disorders (more control exclusions)	-0.175413	0.136131	0.42886	0.310872	Mental and neurological disorders
IL6	Social phobias	0.0422799	0.708706	0.89039	0.0461081	Mental and neurological disorders
IL6	Status post-ami	0.253283	0.0310789	0.193715	0.605147	Cardiovascular diseases
IL6	Adenocarcinoma, papilloma adenocarcinoma and mucinous carcinomas of rectum, excluding all cancers (controls excluding all cancers)	-0.152237	0.177432	0.49068	0.26818	Cancer and neoplasms
IL6	Alcoholic liver disease	-0.0991461	0.375689	0.679415	0.142405	Digestive diseases
IL6	Other disorders of penis	-0.206347	0.0674598	0.287769	0.458038	Genitourinary diseases
IL6	Reactive arthropathies	-0.319102	0.00448498	0.064381	1.03958	Injuries, Symptoms & Signs, Musculoskeletal
IL6	Disorders of continuity of bone	0.0480076	0.666612	0.872507	0.0532164	Injuries, Symptoms & Signs, Musculoskeletal
IL6	Pilonidal cyst	-0.0875028	0.434075	0.728167	0.123191	Dermatologic diseases
IL6	Seborrhoeic dermatitis	0.112752	0.312292	0.630003	0.174567	Dermatologic diseases
IL6	Lichen sclerosus et atrophicus	-0.0134101	0.904748	0.968687	0.013421	Dermatologic diseases
IL6	Twin gestation	0.111744	0.320388	0.638503	0.168297	Pregnancy/Perinatal-related diseases
IL6	Deep endometriosis	0.0367729	0.742044	0.905688	0.0415004	Genitourinary diseases
IL6	Other specified and unspecified personality disorders	0.00720248	0.949365	0.982965	0.00640807	Mental and neurological disorders
IL6	Infectious mononucleosis	0.0676549	0.543742	0.79973	0.0852975	Infectious diseases
IL6	Ankylosing spondylitis	-0.079697	0.47765	0.759979	0.105215	Injuries, Symptoms & Signs, Musculoskeletal
IL6	Sudden idiopathic hearing loss	0.0427881	0.699009	0.887342	0.0478516	Eye/ear disorders
IL6	Diabetic neuropathy	-0.170405	0.13593	0.42886	0.310872	Endocrine/Metabolic-related diseases
IL6	Flat foot [pes planus] (acquired)	0.329818	0.00278558	0.0441565	1.18805	Injuries, Symptoms & Signs, Musculoskeletal
IL6	Other noninflammatory disorders of vulva and perineum	-0.022002	0.844191	0.951661	0.0208378	Genitourinary diseases
IL6	Left ventricular outflow tract obstruction (LVOTO), broad definition	-0.0948799	0.389643	0.689333	0.138378	Developmental disorders
IL6	Other shoulder lesions	-0.240163	0.0294703	0.188299	0.608205	Injuries, Symptoms & Signs, Musculoskeletal
IL6	Brachial plexus disorders	-0.133812	0.224217	0.549417	0.218408	Mental and neurological disorders
IL6	Metatarsalgia	0.360258	0.00106059	0.022121	1.43768	Injuries, Symptoms & Signs, Musculoskeletal
IL6	Perforation of tympanic membrane	-0.104036	0.344128	0.657516	0.15399	Eye/ear disorders
IL6	Glomerulonephritis	-0.285177	0.00942017	0.0987286	0.8674	Genitourinary diseases
IL6	Other diseases of oesophagus	0.106169	0.334707	0.65205	0.159575	Digestive diseases
IL6	Multiple gestation	0.129193	0.242987	0.572468	0.207049	Pregnancy/Perinatal-related diseases
IL6	Eating disorder (more control exclusions)	-0.267232	0.0215508	0.163735	0.675592	Mental and neurological disorders
IL6	Malignant neoplasm of lip, excluding all cancers (controls excluding all cancers)	0.430549	0.221155	0.54399	0.221044	Cancer and neoplasms
IL6	Uterine polyps	0.159248	0.153507	0.454153	0.291735	Genitourinary diseases
IL6	Other benign neoplasms of connective and other soft tissue	-0.119498	0.274275	0.599736	0.195572	Cancer and neoplasms
IL6	Malignant neoplasm of hypopharynx, excluding all cancers (controls excluding all cancers)	0.574573	0.199015	0.514473	0.243524	Cancer and neoplasms
IL6	Congenital malformations of genital organs	0.0477513	0.662694	0.870718	0.0534852	Developmental disorders
IL6	Other local infections of skin and subcutaneous tissue	-0.0821241	0.451115	0.737874	0.117125	Dermatologic diseases
IL6	Graves disease, strict definition	-0.0333255	0.760468	0.912735	0.038672	Endocrine/Metabolic-related diseases
IL6	Other pleural conditions	-0.202383	0.0643677	0.280163	0.467373	Respiratory diseases
IL6	Diseases of peritoneum	-0.220205	0.0422115	0.225141	0.547596	Digestive diseases
IL6	Embedded teeth, including avohilmo	0.231702	0.0334075	0.20208	0.588802	Digestive diseases
IL6	Ptosis of eyelid	0.0311069	0.774593	0.921388	0.0358086	Eye/ear disorders
IL6	Plantar fascial fibromatosis	0.0474612	0.661992	0.870718	0.0534852	Injuries, Symptoms & Signs, Musculoskeletal
IL6	Infections of genitourinary tract in pregnancy	0.0610858	0.575389	0.819977	0.0754917	Pregnancy/Perinatal-related diseases
IL6	Viral warts	-0.0416058	0.70006	0.887342	0.0478516	Infectious diseases
IL6	Inguinal hernia, bilateral	0.118702	0.273645	0.599736	0.195572	Digestive diseases
IL6	Unspecified/other endometriosis	-0.444379	4.07688e-05	0.00186954	2.47445	Genitourinary diseases
IL6	Subarachnoid haemorrhage	-0.0386081	0.717364	0.894557	0.0449983	Cardiovascular diseases
IL6	Disorders of muscles	0.0871662	0.409383	0.704622	0.132562	Injuries, Symptoms & Signs, Musculoskeletal
IL6	Agranulocytosis	0.0223581	0.832296	0.948242	0.0222326	Blood/immune diseases
IL6	Enterocolitis due to Clostridium difficile	0.115002	0.273975	0.599736	0.195572	Infectious diseases
IL6	Benign neoplasm of mouth and pharynx	-0.0582753	0.579734	0.820704	0.0746195	Cancer and neoplasms
IL6	Other mental disorders due to brain damage and dysfunction and to physical disease	0.30152	0.00435234	0.0635046	1.04811	Mental and neurological disorders
IL6	Glaucoma, exfoliation	0.33737	0.00166224	0.028842	1.34856	Eye/ear disorders
IL6	Psoriatic arthropathies	0.0242974	0.817892	0.938995	0.0257147	Injuries, Symptoms & Signs, Musculoskeletal
IL6	Otitis externa, unspecified	0.103481	0.321095	0.638503	0.168267	Eye/ear disorders
IL6	Achilles tendinitis	0.197795	0.0581919	0.265902	0.486245	Injuries, Symptoms & Signs, Musculoskeletal
IL6	Postpartum haemorrhage due to anatomy	0.256379	0.0160136	0.133516	0.749519	Pregnancy/Perinatal-related diseases
IL6	Abnormalities of forces of labour	0.133338	0.202649	0.521446	0.239929	Pregnancy/Perinatal-related diseases
IL6	Delirium, not induced by alcohol and other psychoactive substances	-0.0229375	0.826643	0.944314	0.0237844	Mental and neurological disorders
IL6	Pruritus	-0.00244879	0.981164	0.993872	0.00191238	Dermatologic diseases
IL6	Endometriosis diagnosis and infertility diagnosis occurring together	-0.229258	0.0274925	0.181147	0.626037	Genitourinary diseases
IL6	Vitamin B12 deficiency anaemia	0.00116251	0.991055	0.995043	0.00153008	Blood/immune diseases
IL6	Abdominal aortic aneurysm (AAA)	0.130714	0.214426	0.536692	0.225768	Cardiovascular diseases
IL6	Glomerular disorders in diseases classified elsewhere	-0.147999	0.151332	0.452939	0.293159	Genitourinary diseases
IL6	Disturbance of activity and attention	0.0988214	0.346828	0.657516	0.153719	Mental and neurological disorders
IL6	Colon adenocarcinoma, excluding all cancers (controls excluding all cancers)	0.138667	0.182412	0.492135	0.263157	Cancer and neoplasms
IL6	Crowding of teeth, including avohilmo	-0.0611951	0.563246	0.808958	0.080712	Digestive diseases
IL6	Hydronephrosis	-0.00984983	0.923459	0.97593	0.0101197	Genitourinary diseases
IL6	Malignant neoplasm of vagina, excluding all cancers (controls excluding all cancers)	0.847579	0.20962	0.529707	0.23169	Cancer and neoplasms
IL6	COPD-related respiratory insufficiency	-0.141121	0.168676	0.477048	0.276213	Respiratory diseases
IL6	Early lumbar disc prolapse, operated	0.0900448	0.378393	0.680471	0.141982	Injuries, Symptoms & Signs, Musculoskeletal
IL6	Retinal vascular occlusion	0.360311	0.000435573	0.0124283	1.64984	Eye/ear disorders
IL6	Other keratitis	0.200816	0.0481362	0.243334	0.519576	Eye/ear disorders
IL6	Duodenal ulcer	-0.130212	0.202595	0.521446	0.239929	Digestive diseases
IL6	Cervicocranial syndrome	0.16375	0.107914	0.376524	0.36062	Injuries, Symptoms & Signs, Musculoskeletal
IL6	Missing teeth due to accident, extraction or parodontitis	-0.0269312	0.790879	0.927755	0.0332779	Digestive diseases
IL6	Restless leg syndrome	0.108305	0.285188	0.604259	0.191938	Mental and neurological disorders
IL6	Diabetic maculopathy	-0.0454579	0.668065	0.873519	0.0530491	Endocrine/Metabolic-related diseases
IL6	Acne	-0.0783113	0.443687	0.733945	0.119845	Dermatologic diseases
IL6	Other sleep disorders	0.00530344	0.958249	0.98589	0.00447561	Mental and neurological disorders
IL6	Hypokalaemia	-0.100246	0.321241	0.638503	0.168267	Endocrine/Metabolic-related diseases
IL6	LSIL lesion of the cervix uteri	0.0927044	0.359841	0.664801	0.149148	Genitourinary diseases
IL6	Cerebral palsy and other paralytic syndromes	-0.159728	0.111855	0.380026	0.352977	Mental and neurological disorders
IL6	Squamous cell neoplasms and carcinomas of the skin, excluding all cancers (controls excluding all cancers)	0.00974576	0.924801	0.97593	0.0101197	Cancer and neoplasms
IL6	Herpesviral [herpes simplex] infections	0.226072	0.0243137	0.175699	0.643408	Infectious diseases
IL6	Diseases of the myoneural junction and muscle	0.139493	0.164442	0.469209	0.280515	Mental and neurological disorders
IL6	Degenerative macular diseases	0.0369179	0.715207	0.894557	0.0451748	Eye/ear disorders
IL6	Retinal vascular disorders	0.347603	0.000581225	0.0149258	1.5915	Eye/ear disorders
IL6	Other disorders of bladder	-0.0545434	0.58787	0.826786	0.0721705	Genitourinary diseases
IL6	Chalazion	0.093611	0.350164	0.658288	0.153445	Eye/ear disorders
IL6	Infective dermatitis	-0.0356076	0.722284	0.896051	0.0445139	Dermatologic diseases
IL6	Type 1 diabetes, definitions combined	-0.206314	0.0465156	0.237952	0.528785	Endocrine/Metabolic-related diseases
IL6	Benign neoplasm: Ascending colon	0.0256624	0.797531	0.929247	0.0321946	Cancer and neoplasms
IL6	Hyperkinetic disorders (more control exclusions)	0.121066	0.25164	0.584066	0.202847	Mental and neurological disorders
IL6	Benign neoplasm of breast	0.120875	0.227712	0.552708	0.21739	Cancer and neoplasms
IL6	Melanocytic naevi of upper limb, including shoulder	-0.0573812	0.811879	0.938007	0.0270336	Cancer and neoplasms
IL6	Bell's palsy	-0.254325	0.0103379	0.103702	0.846053	Mental and neurological disorders
IL6	Polycystic ovarian syndrome, broad definition	-0.0305648	0.760612	0.912735	0.038672	Endocrine/Metabolic-related diseases
IL6	Mixed conductive and sensorineural hearing loss	-0.00130446	0.989534	0.994958	0.00153008	Eye/ear disorders
IL6	Chronic pancreatitis	-0.0838268	0.397353	0.694151	0.136554	Digestive diseases
IL6	Other disorders of kidney and ureter	0.17641	0.0743897	0.302067	0.438893	Genitourinary diseases
IL6	Malignant neoplasm of renal pelvis, excluding all cancers (controls excluding all cancers)	-0.259046	0.452793	0.739257	0.1161	Cancer and neoplasms
IL6	Malignant neoplasm of bone and articular cartilage, excluding all cancers (controls excluding all cancers)	-0.492074	0.0671988	0.287611	0.458812	Cancer and neoplasms
IL6	Other disorders of the genitourinary system	0.0391988	0.692262	0.885848	0.0492958	Genitourinary diseases
IL6	Deep bite	0.0398457	0.687947	0.885848	0.0492958	Digestive diseases
IL6	Other diseases of intestine	0.0721118	0.465354	0.7529	0.108839	Digestive diseases
IL6	Benign neoplasm of other and unspecified endocrine glands	-0.0884937	0.365727	0.668937	0.146931	Cancer and neoplasms
IL6	Other complications of labour and delivery, not elsewhere classified	-0.0817268	0.414786	0.710113	0.130566	Pregnancy/Perinatal-related diseases
IL6	Polymyalgia rheumatica	-0.467795	2.06387e-06	0.00024091	3.37215	Injuries, Symptoms & Signs, Musculoskeletal
IL6	Retained placenta and membranes, without haemorrhage	0.0157069	0.872421	0.963189	0.0169396	Pregnancy/Perinatal-related diseases
IL6	Seronegative rheumatoid arthritis	-0.458605	2.76003e-06	0.000295324	3.28068	Autoimmune and inflammatory diseases
IL6	Acute and transient psychotic disorders	-0.070948	0.535178	0.797026	0.0866292	Mental and neurological disorders
IL6	Postprocedural endocrine and metabolic disorders, not elsewhere classified	0.0387023	0.690491	0.885848	0.0492958	Endocrine/Metabolic-related diseases
IL6	Retinal detachment with retinal break	0.144951	0.135778	0.42886	0.310872	Eye/ear disorders
IL6	Other/unspecified rheumatoid arthritis	-0.223327	0.0214726	0.163735	0.675592	Autoimmune and inflammatory diseases
IL6	Other/unspecified synovitis and tenosynovitis	-0.064136	0.507888	0.779125	0.0950119	Injuries, Symptoms & Signs, Musculoskeletal
IL6	Other disorders of breast	0.0474309	0.62558	0.853607	0.0621875	Genitourinary diseases
IL6	Dermatophytosis	0.109555	0.25685	0.587505	0.200641	Infectious diseases
IL6	Thoracic aortic aneurysm	0.258819	0.00725776	0.0870266	0.912989	Cardiovascular diseases
IL6	Hydrocele	0.543261	1.99709e-08	3.66324e-06	5.21035	Genitourinary diseases
IL6	Intracerebral haemorrhage	0.146262	0.130437	0.418704	0.317679	Cardiovascular diseases
IL6	Coeliac disease	0.252006	0.00914345	0.097835	0.869261	Digestive diseases
IL6	Diplopia	-0.126029	0.188242	0.496921	0.258883	Eye/ear disorders
IL6	Other inflammation of eyelid	0.0950282	0.320732	0.638503	0.168267	Eye/ear disorders
IL6	Viral pneumonia	-0.266614	0.00529092	0.0696164	1.00848	Respiratory diseases
IL6	Otitis media, unspecified	-0.0728653	0.449114	0.735539	0.118687	Eye/ear disorders
IL6	Non-Hodgkin lymphoma, all, excluding all cancers (controls excluding all cancers)	-0.0923803	0.335495	0.65205	0.159469	Cancer and neoplasms
IL6	Puerperal sepsis	-0.151542	0.111986	0.380026	0.352977	Pregnancy/Perinatal-related diseases
IL6	Inflammatory diseases of prostate (prostatitis)	-0.0513161	0.595132	0.828795	0.0705379	Genitourinary diseases
IL6	Benign lipomatous neoplasm of skin and subcutaneous tissue of trunk	-0.164357	0.0826222	0.322453	0.415456	Cancer and neoplasms
IL6	Congenital malformations of heart and great arteries	0.0376853	0.689848	0.885848	0.0492958	Cardiovascular diseases
IL6	Postpartum haemorrhage due to retained placenta	0.0746103	0.436638	0.730004	0.122565	Pregnancy/Perinatal-related diseases
IL6	Magnesium deficiency	0.0340956	0.961172	0.988107	0.00379635	Endocrine/Metabolic-related diseases
IL6	Poor fetal growth	0.15662	0.100422	0.355211	0.374466	Pregnancy/Perinatal-related diseases
IL6	Other embolism and thrombosis	0.163454	0.0836687	0.324564	0.411819	Cardiovascular diseases
IL6	Ulcer of lower limb, not elsewhere classified	-0.0705565	0.45602	0.743058	0.113916	Dermatologic diseases
IL6	Purpura and other haemorrhagic conditions	0.19228	0.0407937	0.221009	0.550945	Blood/immune diseases
IL6	Candidiasis	0.0442357	0.637843	0.857476	0.0601768	Infectious diseases
IL6	Cardiomyopathy (excluding other)	-0.0018553	0.984425	0.99412	0.00153008	Cardiovascular diseases
IL6	Unspecified dementia	-0.023021	0.81301	0.938007	0.0269166	Mental and neurological disorders
IL6	Recurring oral aphthae, including avohilmo	0.100482	0.282759	0.602389	0.193008	Digestive diseases
IL6	Myopia	-0.0350596	0.708321	0.89039	0.0461207	Eye/ear disorders
IL6	Sarcoidosis	-0.159146	0.0887324	0.332102	0.402683	Blood/immune diseases
IL6	Acute nasopharyngitis (common cold)	-0.225137	0.0164064	0.135908	0.742891	Respiratory diseases
IL6	Other disorders of conjunctiva	0.106898	0.251762	0.584066	0.202847	Eye/ear disorders
IL6	Emotionally unstable personality disorder	-0.0128759	0.892933	0.968096	0.0143897	Mental and neurological disorders
IL6	Disorder of lipoprotein metabolism, unspecified	-0.416746	9.1782e-06	0.000620253	2.94593	Endocrine/Metabolic-related diseases
IL6	Disorders of psychological development	-0.200218	0.0349468	0.207161	0.578795	Mental and neurological disorders
IL6	Mucosal proctocolitis	0.259946	0.0050138	0.0685749	1.01173	Digestive diseases
IL6	Other bursopathies	0.128729	0.164092	0.469209	0.280515	Injuries, Symptoms & Signs, Musculoskeletal
IL6	Cirrhosis, broad definition used in the article https://doi.org/10.1101/594523	-0.0543092	0.55701	0.806315	0.0818243	Digestive diseases
IL6	Diabetic nephropathy (more control exclusions)	-0.0472424	0.632527	0.857199	0.0604971	Endocrine/Metabolic-related diseases
IL6	Diabetic nephropathy	-0.0514993	0.591818	0.827194	0.0712479	Endocrine/Metabolic-related diseases
IL6	Trochanteric bursitis	-0.0573852	0.534163	0.796591	0.086807	Injuries, Symptoms & Signs, Musculoskeletal
IL6	Other disorders of eye and adnexa	-0.123192	0.177047	0.49068	0.26818	Eye/ear disorders
IL6	Adenomyosis (Endometriosis of uterus)	-0.0504635	0.590235	0.826786	0.0718571	Genitourinary diseases
IL6	Benign mammary dysplasia	-0.191953	0.0373381	0.211431	0.571584	Genitourinary diseases
IL6	Other disorders of the musculoskeletal system and connective tissue	-0.0122319	0.892841	0.968096	0.0143897	Injuries, Symptoms & Signs, Musculoskeletal
IL6	Lung diseases due to external agents	0.136147	0.134955	0.42886	0.310872	Respiratory diseases
IL6	Malignant melanoma, excluding all cancers (controls excluding all cancers)	0.0599773	0.473407	0.756568	0.107424	Cancer and neoplasms
IL6	Interstitial lung disease endpoints	-0.0995821	0.273027	0.599736	0.195572	Respiratory diseases
IL6	Atrophic disorders of skin	-0.0106848	0.906245	0.968687	0.0132701	Dermatologic diseases
IL6	Presbycusis	0.114345	0.221039	0.54399	0.221044	Eye/ear disorders
IL6	Chronic laryngitis and laryngotracheitis	-0.0398912	0.658981	0.867827	0.0544563	Respiratory diseases
IL6	Lesion of ulnar nerve	0.0328315	0.715676	0.894557	0.0451748	Mental and neurological disorders
IL6	Other disorders of skin and subcutaneous tissue, not elsewhere classified	-0.193586	0.0314325	0.194972	0.604431	Dermatologic diseases
IL6	Cholecystitis	-0.127609	0.157508	0.459638	0.288873	Digestive diseases
IL6	Parkinson's disease	0.0427982	0.636456	0.857476	0.0601768	Mental and neurological disorders
IL6	LSIL lesion of the cervix uteri, vagina or vulva	0.0995261	0.270232	0.599736	0.195731	Genitourinary diseases
IL6	Hallux rigidus	-0.0665778	0.463997	0.7529	0.109047	Injuries, Symptoms & Signs, Musculoskeletal
IL6	Lateral epicondylitis	-0.00214361	0.980924	0.993872	0.00191238	Injuries, Symptoms & Signs, Musculoskeletal
IL6	Congenital malformations of the circulatory system	0.0679114	0.44788	0.735003	0.11899	Developmental disorders
IL6	Allergic contact dermatitis	0.225673	0.0116551	0.111488	0.816741	Dermatologic diseases
IL6	Thyrotoxicosis with diffuse goitre	0.0314864	0.724809	0.896585	0.0440965	Endocrine/Metabolic-related diseases
IL6	Rheumatism, unspecified	-0.110514	0.218552	0.542786	0.222477	Injuries, Symptoms & Signs, Musculoskeletal
IL6	Acute laryngitis and tracheitis	-0.0480974	0.592496	0.827194	0.0711421	Respiratory diseases
IL6	Inflammatory disease of uterus	-0.120001	0.176727	0.49068	0.26818	Genitourinary diseases
IL6	Other disorders of amniotic fluid and membranes	-0.0777765	0.388271	0.689333	0.138378	Pregnancy/Perinatal-related diseases
IL6	Ulcerative colitis, NAS	-0.0477562	0.588593	0.826786	0.0721705	Digestive diseases
IL6	Trigger finger	-0.0670552	0.448215	0.735003	0.11899	Injuries, Symptoms & Signs, Musculoskeletal
IL6	Pleural effusion	-0.067975	0.44177	0.733159	0.120216	Respiratory diseases
IL6	Retinal breaks without detachment	0.00350257	0.968199	0.990572	0.00369943	Eye/ear disorders
IL6	Seropositive rheumatoid arthritis, strict definition	0.0490714	0.577385	0.820091	0.0754917	Autoimmune and inflammatory diseases
IL6	Phobic anxiety disorders	0.0642233	0.466783	0.7529	0.108839	Mental and neurological disorders
IL6	Benign leiomyoma with endometriosis (controls excluding all cancers)	0.0644835	0.467369	0.7529	0.108839	Cancer and neoplasms
IL6	Obstructed labour due to maternal pelvic abnormality	0.146462	0.0931394	0.338397	0.393201	Pregnancy/Perinatal-related diseases
IL6	Spondylopathies (FG)	-0.0279148	0.750592	0.911002	0.0393188	Autoimmune and inflammatory diseases
IL6	Unspecified lump in breast	-0.0199267	0.818458	0.938995	0.0257147	Genitourinary diseases
IL6	Non-small cell lung cancer, excluding all cancers (controls excluding all cancers)	-0.0722357	0.407984	0.703844	0.133326	Cancer and neoplasms
IL6	Unspecified acute lower respiratory infection	-0.222054	0.00945764	0.0987286	0.8674	Respiratory diseases
IL6	Hypotension	-0.192146	0.0257773	0.17618	0.640626	Cardiovascular diseases
IL6	Tooth eruption problems	0.193254	0.0257958	0.17618	0.640626	Digestive diseases
IL6	Familial hypercholesterolemia	-0.0224701	0.793863	0.927755	0.0330994	Endocrine/Metabolic-related diseases
IL6	Iron deficiency anaemia secondary to blood loss (chronic)	-0.145359	0.085375	0.326133	0.407907	Blood/immune diseases
IL6	Chondropathies	0.0246981	0.769059	0.919284	0.0376656	Injuries, Symptoms & Signs, Musculoskeletal
IL6	Alcohol abuse, main dg (more control exclusions)	-0.148065	0.0933931	0.338397	0.393201	Mental and neurological disorders
IL6	Wet age-related macular degeneration	-0.129364	0.138462	0.430472	0.310872	Eye/ear disorders
IL6	Gout, strict definition	0.0156836	0.853392	0.956099	0.0189451	Autoimmune and inflammatory diseases
IL6	Biological medication for rheuma	0.0145145	0.863045	0.959702	0.0184409	Miscellaneous
IL6	Pain in thoracic spine	0.176644	0.0360115	0.208282	0.577553	Injuries, Symptoms & Signs, Musculoskeletal
IL6	Palmar fascial fibromatosis [Dupuytren]	0.160006	0.0596272	0.269582	0.478614	Injuries, Symptoms & Signs, Musculoskeletal
IL6	Insomnia	-0.025364	0.761947	0.913246	0.038672	Mental and neurological disorders
IL6	Other female pelvic inflammatory diseases	-0.235839	0.00509839	0.0685749	1.01173	Genitourinary diseases
IL6	Benign neoplasm: Rectum	0.0450638	0.590469	0.826786	0.0718571	Cancer and neoplasms
IL6	All influenza (not pneumonia)	-0.181438	0.0299108	0.190126	0.608205	Respiratory diseases
IL6	Migraine with aura and triptan purchases	0.074987	0.374868	0.679402	0.142688	Mental and neurological disorders
IL6	Other diseases of lip and oral mucosa	-0.0399037	0.633585	0.857199	0.0604971	Digestive diseases
IL6	Diabetic retinopathy, strict definition	0.0776922	0.386843	0.689333	0.138385	Endocrine/Metabolic-related diseases
IL6	Aneurysms, operations, SAH	-0.0283794	0.734381	0.900645	0.0429857	Cardiovascular diseases
IL6	Asthma and allergy	-0.145376	0.0858513	0.326133	0.407907	Respiratory diseases
IL6	Panic disorder	0.149985	0.0725738	0.299301	0.443186	Mental and neurological disorders
IL6	Malignant neoplasm of adrenal gland, excluding all cancers (controls excluding all cancers)	0.186734	0.670328	0.875586	0.0522792	Cancer and neoplasms
IL6	Vocal cord dysfunction	-0.180797	0.033554	0.20208	0.588802	Respiratory diseases
IL6	Vertebral, anorectal, cardiavascular, thracheoesophagial, renal and limb anomaly	0.0638273	0.440456	0.733159	0.120216	Developmental disorders
IL6	Acute pharyngitis	0.0962636	0.247916	0.580818	0.203029	Respiratory diseases
IL6	Benign neoplasm of other and ill-defined parts of digestive system	0.0577297	0.482967	0.761742	0.104199	Cancer and neoplasms
IL6	Benign neoplasm of ovary	0.0384107	0.642939	0.859144	0.0595018	Cancer and neoplasms
IL6	Benign neoplasm: Sigmoid colon	-0.120122	0.144368	0.441355	0.300479	Cancer and neoplasms
IL6	Prolonged pregnancy	0.125063	0.136273	0.42886	0.310872	Pregnancy/Perinatal-related diseases
IL6	Maternal care for known or suspected malpresentation of fetus	-0.0701367	0.356946	0.663269	0.149891	Pregnancy/Perinatal-related diseases
IL6	Hypo-osmolality and hyponatraemia	-0.0126994	0.877677	0.963572	0.0169396	Endocrine/Metabolic-related diseases
IL6	Zoster [herpes zoster]	0.085507	0.29487	0.611653	0.186854	Infectious diseases
IL6	Somatoform disorder	-0.0128999	0.874221	0.963519	0.0169396	Mental and neurological disorders
IL6	Generalized anxiety disorder	-0.0503159	0.541779	0.799167	0.0855196	Mental and neurological disorders
IL6	Ulcerative colitis (strict definition, require KELA, min 2 HDR)	0.169015	0.0373791	0.211431	0.571584	Digestive diseases
IL6	Schizophrenia	0.00187336	0.986981	0.99412	0.00153008	Mental and neurological disorders
IL6	Other diseases of liver	-0.212105	0.00864764	0.0954132	0.879573	Digestive diseases
IL6	Hypertrophy of breast	-0.0116806	0.885991	0.964896	0.0162512	Genitourinary diseases
IL6	Vaginitis/vulvovaginitis/vulvitis/abscess of vulva	-0.0802813	0.324463	0.641926	0.165788	Genitourinary diseases
IL6	Migraine without aura and triptan purchases	0.152794	0.0618513	0.276715	0.469518	Mental and neurological disorders
IL6	Radiculopathy	0.115223	0.154803	0.455886	0.290773	Injuries, Symptoms & Signs, Musculoskeletal
IL6	Adhesive capsulitis of shoulder	-0.162816	0.0438369	0.227886	0.542147	Injuries, Symptoms & Signs, Musculoskeletal
IL6	Glomerular diseases	-0.179473	0.0249265	0.175699	0.64127	Genitourinary diseases
IL6	Other hammer toe(s) (acquired)	0.0529484	0.520497	0.791846	0.0901684	Injuries, Symptoms & Signs, Musculoskeletal
IL6	Perineal laceration during delivery	0.0868578	0.288758	0.605826	0.189933	Pregnancy/Perinatal-related diseases
IL6	Other and unspecified polyneuropathies, also in other diseases	-0.0755231	0.343294	0.657516	0.15399	Mental and neurological disorders
IL6	Salpingitis and oophoritis	-0.0987946	0.217905	0.54223	0.222477	Genitourinary diseases
IL6	Ectopic pregnancy	0.115259	0.150392	0.451177	0.293961	Pregnancy/Perinatal-related diseases
IL6	Hyperparathyroidism	-0.0683001	0.392213	0.689333	0.138378	Endocrine/Metabolic-related diseases
IL6	Endometriosis of pelvic peritoneum	-0.0486955	0.54809	0.800623	0.0839113	Genitourinary diseases
IL6	Cardiomyopathy	0.0400442	0.616097	0.848299	0.0635488	Cardiovascular diseases
IL6	Other bacterial intestinal infections	-0.0161866	0.837067	0.951625	0.0208378	Infectious diseases
IL6	Malignant neoplasm of corpus uteri, excluding all cancers (controls excluding all cancers)	-0.0911648	0.441951	0.733159	0.120216	Cancer and neoplasms
IL6	Follicular cysts of skin and subcutaneous tissue	0.0454033	0.561893	0.807918	0.0814029	Dermatologic diseases
IL6	Gastric ulcer	-0.0884141	0.261899	0.590999	0.199397	Digestive diseases
IL6	Gout, unspecified	0.0503117	0.52253	0.793999	0.0888873	Autoimmune and inflammatory diseases
IL6	AV-block	0.0751955	0.350868	0.658647	0.153445	Cardiovascular diseases
IL6	Other predominantly sexually transmitted diseases, not elsewhere classified	0.0322632	0.679251	0.878441	0.0506525	Infectious diseases
IL6	HSIL lesion of the cervix uteri	-0.0180598	0.818298	0.938995	0.0257147	Genitourinary diseases
IL6	Colorectal adenocarcinoma, excluding all cancers (controls excluding all cancers)	0.0333349	0.674335	0.876363	0.0522431	Cancer and neoplasms
IL6	Endometriosis of ovary	0.0861848	0.281022	0.602389	0.193008	Genitourinary diseases
IL6	Benign neoplasm: Rectum, anus and anal canal	0.00544692	0.944248	0.982905	0.00660657	Cancer and neoplasms
IL6	Psoriasis vulgaris	0.129342	0.095947	0.344123	0.385291	Dermatologic diseases
IL6	Corneal ulcer	-0.103387	0.18131	0.492135	0.263575	Eye/ear disorders
IL6	Temporomandibular joint disorders	0.00949719	0.90349	0.968687	0.013421	Digestive diseases
IL6	Dementia in Alzheimer disease	0.0370669	0.653515	0.865065	0.0562721	Mental and neurological disorders
IL6	Other and unspecified nerve root and plexus disorders, also in other diseases	-0.0155215	0.840282	0.951625	0.0208378	Mental and neurological disorders
IL6	Focal epilepsy, mode (most common among epilepsy diagnosis)	0.102437	0.182523	0.492135	0.263157	Mental and neurological disorders
IL6	Certain disorders involving the immune mechanism	-0.175211	0.0227771	0.171028	0.660089	Blood/immune diseases
IL6	Other or unspecified ileus, impaction or obstruction	-0.123949	0.11007	0.379998	0.354154	Digestive diseases
IL6	Spondylolisthesis/Spondylolysis	-0.0487841	0.529778	0.795363	0.0872576	Injuries, Symptoms & Signs, Musculoskeletal
IL6	Other (seronegative) rheumatoid arthritis, wide	-0.35958	3.42667e-06	0.00033845	3.21891	Autoimmune and inflammatory diseases
IL6	Coagulation defects, purpura and other haemorrhagic conditions	0.124712	0.103959	0.365709	0.368942	Blood/immune diseases
IL6	Childhood allergy (age < 16)	-0.0894485	0.278881	0.599805	0.194048	Respiratory diseases
IL6	DVT of lower extremities	0.101885	0.185172	0.493098	0.261765	Cardiovascular diseases
IL6	Hernia of abdominal wall, postoperative	-0.0607622	0.432496	0.728018	0.123527	Digestive diseases
IL6	Other viral diseases, not elsewhere classified	-0.120496	0.110926	0.379998	0.354097	Infectious diseases
IL6	Acute and subacute iridocyclitis	-0.0773374	0.308658	0.626131	0.177407	Eye/ear disorders
IL6	Nonorganic sleeping disorders (more control exclusions)	-0.0348807	0.656834	0.867827	0.0546436	Mental and neurological disorders
IL6	Nontoxic multinodular goitre	0.244371	0.00150494	0.0283553	1.35711	Endocrine/Metabolic-related diseases
IL6	Acute renal failure	-0.0950589	0.20936	0.529707	0.231737	Genitourinary diseases
IL6	Childhood asthma (age<16) (more control exclusions)	-0.00834883	0.918325	0.974065	0.0109256	Respiratory diseases
IL6	Other disorders of patella	0.158972	0.0354238	0.20769	0.578222	Injuries, Symptoms & Signs, Musculoskeletal
IL6	Acute pancreatitis	0.0143877	0.848466	0.953555	0.0200762	Digestive diseases
IL6	Focal epilepsy, strict definition	0.0470745	0.529796	0.795363	0.0872576	Mental and neurological disorders
IL6	Hypertrophy of breast in women and men	-0.0517726	0.491779	0.767247	0.101427	Genitourinary diseases
IL6	Nasal polyp	0.118644	0.115059	0.385732	0.347453	Respiratory diseases
IL6	Lichen ruber planus, wide definition including periferal and oral lichen planus	0.0676674	0.366341	0.669107	0.146888	Digestive diseases
IL6	Spondyloarthritis	-0.0617563	0.41232	0.706834	0.130653	Respiratory diseases
IL6	Other diseases of the respiratory system	-0.0428503	0.567821	0.811895	0.0795277	Respiratory diseases
IL6	Dry age-related macular degeneration (includes geographic atrophy)	-0.0975961	0.20885	0.529707	0.232272	Eye/ear disorders
IL6	HSIL lesion of the cervix uteri, vagina or vulva	-0.0457291	0.542733	0.799167	0.0855196	Genitourinary diseases
IL6	Other and unspecified urticaria	-0.125309	0.0914114	0.337277	0.395617	Dermatologic diseases
IL6	Nontraumatic intracranial haemmorrhage	0.0523453	0.48431	0.761742	0.104199	Cardiovascular diseases
IL6	Disorders of parathyroid gland	-0.0615831	0.410441	0.705497	0.131758	Endocrine/Metabolic-related diseases
IL6	Maternal care for other conditions predominantly related to pregnancy	0.159898	0.0251943	0.175699	0.64127	Pregnancy/Perinatal-related diseases
IL6	Diseases of salivary glands	0.00677606	0.927193	0.976558	0.0101197	Digestive diseases
IL6	Polyarthrosis	-0.172394	0.0237931	0.175699	0.648565	Injuries, Symptoms & Signs, Musculoskeletal
IL6	Acute alcohol intoxication, ICD10	-0.117002	0.113953	0.384031	0.347503	Miscellaneous
IL6	Pollen allergy	-0.142002	0.055923	0.260617	0.494792	Respiratory diseases
IL6	Anterior Iridocyclitis	-0.0983298	0.183287	0.492135	0.263157	Eye/ear disorders
IL6	Substance use, excluding alcohol	-0.0822601	0.273591	0.599736	0.195572	Mental and neurological disorders
IL6	Acute appendicitis, with complications	0.0480758	0.510891	0.781865	0.0938406	Digestive diseases
IL6	Bipolar affective disorders	-0.153792	0.0464703	0.237952	0.528785	Mental and neurological disorders
IL6	Other and unspecified nonorganic psychotic disorders	-0.19307	0.0334761	0.20208	0.588802	Mental and neurological disorders
IL6	Other disorders of bone	-0.0129038	0.859256	0.957713	0.0189451	Injuries, Symptoms & Signs, Musculoskeletal
IL6	Persistent mood disorders	-0.196627	0.00748503	0.0881722	0.906648	Mental and neurological disorders
IL6	Pre-eclampsia	-0.0848394	0.247403	0.580818	0.203029	Pregnancy/Perinatal-related diseases
IL6	Impacted teeth	-0.0236713	0.750517	0.911002	0.0393188	Digestive diseases
IL6	Fracture of lumbar spine and pelvis	0.0146992	0.83999	0.951625	0.0208378	Injuries, Symptoms & Signs, Musculoskeletal
IL6	Seborrhoeic keratosis	-0.0361642	0.620488	0.851179	0.062574	Dermatologic diseases
IL6	Other diseases of blood and blood-forming organs, wide	-0.132946	0.0660891	0.285719	0.461467	Blood/immune diseases
IL6	Erosion of teeth, including avohilmo	-0.190338	0.0108862	0.107646	0.837449	Digestive diseases
IL6	Other extrapyramidal and movement disorders in other diseases	-0.00909927	0.899667	0.968687	0.0135982	Mental and neurological disorders
IL6	Focal epilepsy	0.0286217	0.689397	0.885848	0.0492958	Mental and neurological disorders
IL6	Medullary carcinoma of thyroid gland, excluding all cancers (controls excluding all cancers)	-0.220806	0.778707	0.921388	0.035678	Cancer and neoplasms
IL6	severe traumatic brain injury, does not include concussion	-0.0336626	0.638388	0.857476	0.0601768	Mental and neurological disorders
IL6	Cervicalgia	0.0869632	0.225581	0.5511	0.21739	Injuries, Symptoms & Signs, Musculoskeletal
IL6	Continuous positive airway pressure	-0.0799902	0.288591	0.605826	0.189933	Respiratory diseases
IL6	Cellulitis	0.0122437	0.863283	0.959702	0.0184409	Dermatologic diseases
IL6	Otitis externa	0.0575533	0.416669	0.71144	0.130566	Eye/ear disorders
IL6	Early onset COPD	-0.104391	0.142574	0.437954	0.303034	Respiratory diseases
IL6	Other disorders of teeth and supporting structures	-0.0572471	0.421237	0.716382	0.127413	Digestive diseases
IL6	Covid-19 suspected case	-0.0310429	0.664546	0.870718	0.0534852	Miscellaneous
IL6	Maternal care for other known or suspected fetal problems	0.0625775	0.30327	0.619075	0.181835	Pregnancy/Perinatal-related diseases
IL6	Malignant neoplasm of cervix uteri, excluding all cancers (controls excluding all cancers)	0.213292	0.356631	0.663269	0.149891	Cancer and neoplasms
IL6	Behavioural disorders (more control exclusions)	-0.0204338	0.938389	0.981182	0.00781594	Mental and neurological disorders
IL6	Fracture of skull and facial bones	0.232114	0.00097432	0.0212038	1.44503	Injuries, Symptoms & Signs, Musculoskeletal
IL6	Redundant prepuce, phimosis and paraphimosis	0.0394992	0.583472	0.825086	0.0732671	Genitourinary diseases
IL6	Alzheimer’s disease (Late onset) (more control exclusions)	-0.102315	0.212075	0.531845	0.229306	Mental and neurological disorders
IL6	Migraine without aura	0.136415	0.0549842	0.260516	0.496525	Mental and neurological disorders
IL6	Pre-eclampsia or eclampsia	-0.078708	0.26608	0.595202	0.196323	Pregnancy/Perinatal-related diseases
IL6	Malignant neoplasm of breast, ER-positive, excluding all cancers (controls excluding all cancers)	-0.11908	0.0487491	0.245466	0.516285	Cancer and neoplasms
IL6	Phlebitis and thrombophlebitis (not including DVT)	0.00449546	0.948956	0.982965	0.00640807	Cardiovascular diseases
IL6	Non-allergic asthma (mode) (more control exclusions)	-0.154629	0.0291061	0.188299	0.608205	Respiratory diseases
IL6	Benign neoplasm: Colon, unspecified	-0.152237	0.0293349	0.188299	0.608205	Cancer and neoplasms
IL6	Pain and other conditions associated with female genital organs and menstrual cycle	0.0849548	0.236719	0.566009	0.210361	Genitourinary diseases
IL6	Aortic aneurysm	0.198354	0.00506658	0.0685749	1.01173	Cardiovascular diseases
IL6	Iridocyclitis	-0.0838847	0.22771	0.552708	0.21739	Eye/ear disorders
IL6	Primary_lymphoid and hematopoietic malignant neoplasms (controls excluding all cancers)	-0.152395	0.0294767	0.188299	0.608205	Cancer and neoplasms
IL6	Tinnitus	-0.00831886	0.904398	0.968687	0.013421	Eye/ear disorders
IL6	Other strabismus	0.0193916	0.778789	0.921388	0.035678	Eye/ear disorders
IL6	Other gastritis (incl. Duodenitis)	0.0124052	0.857628	0.957713	0.0189451	Digestive diseases
IL6	Endometriosis ASRM stages 3,4	0.0713108	0.303805	0.619183	0.181835	Genitourinary diseases
IL6	Ganglion	0.00447245	0.948092	0.982965	0.00640807	Injuries, Symptoms & Signs, Musculoskeletal
IL6	Enthesopathies of lower limb, excluding foot	0.0924356	0.17632	0.49068	0.26818	Injuries, Symptoms & Signs, Musculoskeletal
IL6	Cervicobrachial syndrome	0.0339482	0.621148	0.851179	0.062555	Injuries, Symptoms & Signs, Musculoskeletal
IL6	Ventral hernia	0.0731731	0.282898	0.602389	0.193008	Digestive diseases
IL6	Peritonsillar abscess	0.0578705	0.395797	0.694151	0.136638	Respiratory diseases
IL6	Premature rupture of membranes	0.0244842	0.726071	0.897281	0.0437892	Pregnancy/Perinatal-related diseases
IL6	Osteoporosis	-0.073921	0.282734	0.602389	0.193008	Injuries, Symptoms & Signs, Musculoskeletal
IL6	Subjective visual disturbances	-0.0619432	0.358992	0.664186	0.149481	Eye/ear disorders
IL6	Obstructed labour due to malposition and malpresentation of fetus	0.115476	0.0941414	0.339544	0.39127	Pregnancy/Perinatal-related diseases
IL6	Lyme disease	-0.000484178	0.994275	0.996604	0.0012599	Infectious diseases
IL6	Myalgia	0.000209539	0.99752	0.99752	0.000726441	Injuries, Symptoms & Signs, Musculoskeletal
IL6	Other spirochaetal diseases	0.00533108	0.936554	0.981182	0.00783293	Infectious diseases
IL6	Anomalies of dental arch relationship, including avohilmo	-0.00765715	0.910418	0.968687	0.0132701	Digestive diseases
IL6	Alzheimer’s disease, wide definition	-0.1009	0.152839	0.453484	0.292096	Mental and neurological disorders
IL6	Primary open-angle glaucoma, strict	0.292323	1.66575e-05	0.000972193	2.74777	Eye/ear disorders
IL6	Fibroblastic disorders	0.0941006	0.160682	0.466776	0.283073	Injuries, Symptoms & Signs, Musculoskeletal
IL6	Non-invasive ventilation	-0.0597023	0.408383	0.703844	0.133308	Respiratory diseases
IL6	Inflammatory bowel disease, strict (require KELA)	0.208052	0.00166146	0.028842	1.34856	Digestive diseases
IL6	Fracture of foot, except ankle	0.164725	0.012524	0.116528	0.798661	Injuries, Symptoms & Signs, Musculoskeletal
IL6	Thyrotoxicosis	0.00189625	0.977161	0.993872	0.00196331	Digestive diseases
IL6	Viral and other specified intestinal infections	0.0108928	0.869704	0.961843	0.0175611	Infectious diseases
IL6	Other noninfective gastroenteritis and colitis	-0.0182827	0.779305	0.921388	0.035678	Digestive diseases
IL6	Long labour	0.116797	0.0805626	0.315373	0.423332	Pregnancy/Perinatal-related diseases
IL6	Impingement syndrome of shoulder	0.0342244	0.600967	0.834207	0.069258	Injuries, Symptoms & Signs, Musculoskeletal
IL6	Single delivery by forceps and vacuum extractor	-0.00629662	0.927882	0.976558	0.0101197	Pregnancy/Perinatal-related diseases
IL6	Mycoses	0.10568	0.10316	0.363893	0.368942	Infectious diseases
IL6	Preterm labour and delivery	-0.147214	0.0254179	0.175699	0.64127	Pregnancy/Perinatal-related diseases
IL6	Other noninflammatory disorders of uterus, except cervix	-0.0238491	0.732814	0.900645	0.0429857	Genitourinary diseases
IL6	Suicide or other Intentional self-harm	-0.0219057	0.738868	0.90302	0.04223	Mental and neurological disorders
IL6	All influenza	-0.211256	0.00110927	0.0222547	1.43768	Respiratory diseases
IL6	All dysplastic lesions of the cervix uteri	-0.00725669	0.911351	0.968687	0.0132701	Genitourinary diseases
IL6	Cutaneous abscess, furuncle and carbuncle	-0.12477	0.0524636	0.253246	0.504797	Dermatologic diseases
IL6	Hypertensive Heart Disease	-0.115613	0.0876976	0.330216	0.403016	Cardiovascular diseases
IL6	Postpartum haemorrhage	0.211577	0.00106079	0.022121	1.43768	Pregnancy/Perinatal-related diseases
IL6	Paralytic ileus and intestinal obstruction	-0.0739596	0.251193	0.584066	0.202847	Digestive diseases
IL6	Migraine with aura	0.0443672	0.493095	0.767251	0.101107	Mental and neurological disorders
IL6	Colorectal cancer, excluding all cancers (controls excluding all cancers)	-0.00151746	0.981487	0.993872	0.00191238	Cancer and neoplasms
IL6	Complications predominantly related to the puerperium	-0.0203596	0.75152	0.911002	0.0391402	Pregnancy/Perinatal-related diseases
IL6	Primary coxarthrosis, bilateral	-0.0562292	0.382817	0.684622	0.140255	Autoimmune and inflammatory diseases
IL6	Seropositive rheumatoid arthritis, wide	-0.177768	0.00546244	0.0701377	1.0049	Autoimmune and inflammatory diseases
IL6	Umbilical hernia	0.0126038	0.843595	0.951661	0.0208378	Digestive diseases
IL6	Benign paroxysmal vertigo	0.00633006	0.920554	0.974436	0.0107751	Eye/ear disorders
IL6	Colonic or urogenital fistula	0.0174255	0.782577	0.922708	0.0354766	Digestive diseases
IL6	Acute alcohol intoxication	-0.140957	0.0271109	0.181147	0.627759	Mental and neurological disorders
IL6	Other systemic involvement of connective tissue (FG)	-0.252004	8.28095e-05	0.00332273	2.22105	Autoimmune and inflammatory diseases
IL6	Postmenopausal atrophic vaginitis	-0.121047	0.0727274	0.299301	0.443186	Genitourinary diseases
IL6	Gestational [pregnancy-induced] hypertension	-0.12476	0.0510956	0.249358	0.510589	Pregnancy/Perinatal-related diseases
IL6	Gastroduodenal ulcer	-0.0877363	0.169759	0.479056	0.274989	Digestive diseases
IL6	Nonsuppurative otitis media	-0.00821335	0.898133	0.968687	0.0141498	Eye/ear disorders
IL6	Disorders of refraction and accommodation	0.068622	0.275561	0.599736	0.195572	Eye/ear disorders
IL6	Labour and delivery complicated by fetal stress [distress]	-0.183276	0.0051271	0.0685749	1.01173	Pregnancy/Perinatal-related diseases
IL6	Blepharochalasis	0.189669	0.00288722	0.0452096	1.1806	Eye/ear disorders
IL6	Functional dyspepsia	-0.00116435	0.985233	0.99412	0.00153008	Digestive diseases
IL6	Fracture of femur	-0.193746	0.00232786	0.037835	1.23192	Injuries, Symptoms & Signs, Musculoskeletal
IL6	Soft tissue disorders related to use, overuse and pressure	-0.0333508	0.596421	0.82969	0.0703992	Injuries, Symptoms & Signs, Musculoskeletal
IL6	Gout	-0.00955294	0.882628	0.964091	0.0167768	Injuries, Symptoms & Signs, Musculoskeletal
IL6	Calcific aortic valvular stenosis, operated	-0.293709	3.99826e-06	0.000366698	3.18187	Cardiovascular diseases
IL6	Other hearing loss	-0.00959374	0.879502	0.963572	0.0169396	Eye/ear disorders
IL6	Chronic gastritis	-0.00923476	0.883098	0.964091	0.0167768	Digestive diseases
IL6	Covid-19 confirmed case	-0.0375441	0.545366	0.800253	0.0850152	Miscellaneous
IL6	Age-related macular degeneration (whether dry or wet)	-0.138309	0.0351559	0.207161	0.578652	Eye/ear disorders
IL6	Alcohol dependence	-0.223887	0.000399452	0.0116567	1.67829	Mental and neurological disorders
IL6	Abrasion of teeth	-0.0836848	0.195396	0.507872	0.249213	Digestive diseases
IL6	Psoriasis	0.0514569	0.403064	0.69937	0.134861	Dermatologic diseases
IL6	Pulmonary embolism	0.122891	0.0460505	0.237465	0.529848	Cardiovascular diseases
IL6	Conjunctivitis (acute, non atopic)	-0.055676	0.363937	0.668519	0.147689	Eye/ear disorders
IL6	Chronic kidney disease	-0.153078	0.0139119	0.123081	0.776021	Genitourinary diseases
IL6	Nontoxic goitre/thyroid nodule	0.21076	0.000672352	0.0162887	1.55091	Endocrine/Metabolic-related diseases
IL6	Paroxysmal tachycardia	0.119275	0.0614742	0.275989	0.471208	Cardiovascular diseases
IL6	Benign lipomatous neoplasm	-0.0421851	0.489055	0.764856	0.102705	Cancer and neoplasms
IL6	Fracture of rib(s), sternum and thoracic spine	0.150608	0.0136168	0.122266	0.77893	Injuries, Symptoms & Signs, Musculoskeletal
IL6	Calculus of kidney and ureter	-0.02697	0.658528	0.867827	0.0544563	Genitourinary diseases
IL6	Haemorrhage in early pregnancy	0.209866	0.000663849	0.0162887	1.55091	Pregnancy/Perinatal-related diseases
IL6	Personality disorders (more control exclusions)	0.0242811	0.718572	0.894557	0.0449983	Mental and neurological disorders
IL6	Maternal care for known or suspected disproportion	0.0684734	0.676742	0.877714	0.0515753	Pregnancy/Perinatal-related diseases
IL6	All dysplastic lesions of the cervix uteri, vagina or vulva	-0.00799975	0.895765	0.968687	0.0143469	Genitourinary diseases
IL6	Irritable bowel syndrome	-0.0413467	0.494172	0.767251	0.101016	Digestive diseases
IL6	Embedded and impacted teeth	0.0558634	0.365323	0.668937	0.147038	Digestive diseases
IL6	Melanocytic naevi of ear and external auricular canal	1.51757	0.00199857	0.0333269	1.28466	Cancer and neoplasms
IL6	Allergic asthma (mode)	0.0223704	0.714269	0.894557	0.0453837	Respiratory diseases
IL6	Other abnormal uterine and vaginal bleeding	-0.118746	0.0660043	0.285719	0.461467	Genitourinary diseases
IL6	Deforming dorsopathies	0.134452	0.0252436	0.175699	0.64127	Injuries, Symptoms & Signs, Musculoskeletal
IL6	Later onset COPD	-0.102929	0.0968598	0.346429	0.382907	Respiratory diseases
IL6	Other disorders of fluid, electrolyte and acid-base balance	-0.0661429	0.273442	0.599736	0.195572	Endocrine/Metabolic-related diseases
IL6	Coronary artery bypass grafting	-0.200595	0.00214883	0.035373	1.26223	Cardiovascular diseases
IL6	Dentofacial anomalies [including malocclusion]	0.00332007	0.955762	0.98491	0.00497573	Digestive diseases
IL6	Haemorrhoids and perianal venous thrombosis	-0.010007	0.866938	0.961268	0.017981	Digestive diseases
IL6	Non-ischemic cardiomyopathy	0.0420748	0.488792	0.764856	0.102705	Cardiovascular diseases
IL6	Other diseases of anus and rectum	-0.0978632	0.098881	0.35201	0.377827	Digestive diseases
IL6	Alzheimer disease	-0.0687537	0.27469	0.599736	0.195572	Mental and neurological disorders
IL6	Urticaria	-0.119286	0.0422015	0.225141	0.547596	Dermatologic diseases
IL6	Conduction disorders	0.0928602	0.12426	0.408056	0.328237	Cardiovascular diseases
IL6	Acute suppurative otitis media	-0.110074	0.0668559	0.287611	0.459209	Eye/ear disorders
IL6	Diabetic retinopathy (more control exclusions)	0.0718256	0.277149	0.599805	0.194336	Endocrine/Metabolic-related diseases
IL6	Diabetic retinopathy	0.0970804	0.126879	0.411396	0.32573	Endocrine/Metabolic-related diseases
IL6	Other viral diseases	-0.0993489	0.0881498	0.330948	0.402796	Infectious diseases
IL6	Any mental disorder, or suicide (or attempt), or psychic disorders complicating pregnancy, partum or puerperium or nerve system disorders (more control exclusions)	0.00230741	0.970924	0.991092	0.0030385	Mental and neurological disorders
IL6	Pre-eclampsia or poor fetal growth	0.0273177	0.64302	0.859144	0.0595018	Pregnancy/Perinatal-related diseases
IL6	Other diseases of the digestive system	-0.072789	0.210566	0.530132	0.230861	Digestive diseases
IL6	Maternal care related to the fetus and amniotic cavity and possible delivery problems	-0.0285818	0.390348	0.689333	0.138378	Pregnancy/Perinatal-related diseases
IL6	Malignant neoplasm of breast, excluding all cancers (controls excluding all cancers)	-0.10638	0.0279516	0.183112	0.622145	Cancer and neoplasms
IL6	Other and unspecified iron deficiency	0.0112103	0.845823	0.951828	0.0206213	Blood/immune diseases
IL6	Other enthesopathies	0.0836746	0.147431	0.445415	0.296398	Injuries, Symptoms & Signs, Musculoskeletal
IL6	Infections with a predominantly sexual mode of transmission	0.0167386	0.769649	0.919284	0.037542	Infectious diseases
IL6	Other arthritis (FG)	-0.149691	0.00876233	0.0954132	0.879573	Autoimmune and inflammatory diseases
IL6	Diseases of external ear	0.0360225	0.524512	0.794888	0.0884763	Eye/ear disorders
IL6	Obesity related asthma	-0.0855648	0.131457	0.420924	0.314946	Respiratory diseases
IL6	Diseases of liver	-0.113905	0.0438379	0.227886	0.542147	Digestive diseases
IL6	Chronic rhinitis, nasopharyngitis and pharyngitis	0.010644	0.850755	0.954869	0.0194826	Respiratory diseases
IL6	Female infertility, cervigal, vaginal, other or unspecified origin	-0.0046037	0.937681	0.981182	0.00783293	Genitourinary diseases
IL6	Glaucoma suspect	0.101019	0.0745757	0.302067	0.438893	Eye/ear disorders
IL6	Behçet disease	-0.275396	0.678086	0.878441	0.0509895	Injuries, Symptoms & Signs, Musculoskeletal
IL6	Retinal detachments and breaks	0.115509	0.0402102	0.218771	0.555769	Eye/ear disorders
IL6	Schizophrenia or delusion (more control exclusions)	-0.159766	0.0307187	0.192404	0.60739	Mental and neurological disorders
IL6	Allergic rhinitis	-0.154393	0.00601693	0.0750072	0.974408	Respiratory diseases
IL6	Actinic keratosis	0.119579	0.0375888	0.211684	0.570416	Dermatologic diseases
IL6	Epilepsy	0.00672191	0.904176	0.968687	0.013421	Mental and neurological disorders
IL6	Retention of urine	-0.0179489	0.75205	0.911002	0.0391402	Injuries, Symptoms & Signs, Musculoskeletal
IL6	Deviated nasal septum	-0.0486696	0.382834	0.684622	0.140255	Respiratory diseases
IL6	Sequelae of cerebrovascular disease	0.00412253	0.941768	0.982481	0.00711631	Cardiovascular diseases
IL6	Obesity, other/unspecified	-0.10595	0.0560204	0.260617	0.494792	Endocrine/Metabolic-related diseases
IL6	Postmenopausal bleeding	-0.0726899	0.229164	0.554136	0.21739	Genitourinary diseases
IL6	Diaphragmatic hernia	-0.0659071	0.235251	0.564578	0.210361	Digestive diseases
IL6	Systemic connective tissue disorders	-0.176697	0.00134059	0.0260806	1.38884	Injuries, Symptoms & Signs, Musculoskeletal
IL6	Hypothyroidism, drug reimbursement	-0.109508	0.109987	0.379998	0.354154	Endocrine/Metabolic-related diseases
IL6	Extrapyramidal and movement disorders	-0.00761682	0.889656	0.968066	0.0150324	Mental and neurological disorders
IL6	Rheumatoid arthritis	-0.189584	0.000759665	0.0175168	1.53076	Injuries, Symptoms & Signs, Musculoskeletal
IL6	Keratitis	0.00401525	0.940724	0.982481	0.00711631	Eye/ear disorders
IL6	Other abnormal products of conception	0.147242	0.00822082	0.0942458	0.882303	Pregnancy/Perinatal-related diseases
IL6	Fracture at wrist and hand level	0.178867	0.000914136	0.0202371	1.46619	Injuries, Symptoms & Signs, Musculoskeletal
IL6	Fracture of shoulder and upper arm	-0.0563773	0.293883	0.610592	0.187145	Injuries, Symptoms & Signs, Musculoskeletal
IL6	Asthma-related pneumonia	-0.167161	0.00190521	0.0321881	1.30084	Respiratory diseases
IL6	Other benign neoplasms of skin	0.0272276	0.609542	0.843375	0.0654412	Cancer and neoplasms
IL6	Other septicaemia	0.0883043	0.0998203	0.354059	0.375521	Infectious diseases
IL6	Other and unspecified disorders of vitreous body	0.00195917	0.970789	0.991092	0.0030385	Eye/ear disorders
IL6	Unstable angina pectoris	-0.245252	1.28795e-05	0.000787487	2.84018	Cardiovascular diseases
IL6	Heart failure and coronary heart disease	-0.257566	6.51593e-06	0.000516816	3.02637	Cardiovascular diseases
IL6	Procreative management	0.194003	0.000335065	0.0104932	1.72598	Miscellaneous
IL6	Hyperlipidaemia, other/unspecified	-0.0461634	0.39095	0.689333	0.138378	Endocrine/Metabolic-related diseases
IL6	Cervical disc disorders	0.0270339	0.60794	0.842065	0.0655899	Injuries, Symptoms & Signs, Musculoskeletal
IL6	Other disorders of veins	-0.0717547	0.171271	0.482262	0.273245	Cardiovascular diseases
IL6	Papulosquamous disorders	0.0401987	0.437888	0.731143	0.121627	Dermatologic diseases
IL6	Female infertility	-0.0145696	0.789128	0.927755	0.0333469	Genitourinary diseases
IL6	Coronary angioplasty	-0.211907	0.000190053	0.00659534	1.93084	Cardiovascular diseases
IL6	Other maternal diseases classifiable elsewhere but complicating pregnancy, childbirth and the puerperium	0.171628	0.00153124	0.0283553	1.35711	Pregnancy/Perinatal-related diseases
IL6	Kela-code for severe mental illness	-0.157959	0.0139951	0.123081	0.775545	Mental and neurological disorders
IL6	Single delivery by caesarean section	0.0782097	0.161989	0.467403	0.282964	Pregnancy/Perinatal-related diseases
IL6	Gestational diabetes (for exclusion)	0.0279178	0.598542	0.83174	0.069359	Endocrine/Metabolic-related diseases
IL6	Other and unspecified tonsillitis	-0.112781	0.0306728	0.192404	0.60739	Respiratory diseases
IL6	Other reaction to severe stress, and adjustment disorders	-0.111551	0.0301684	0.190819	0.608205	Mental and neurological disorders
IL6	Other and unspecified anaemias	-0.0430131	0.400615	0.697005	0.135583	Blood/immune diseases
IL6	Other degenerative diseases of the nervous system	-0.0847079	0.119975	0.398056	0.336776	Digestive diseases
IL6	Disorders of lacrimal system	-0.0539738	0.286779	0.605032	0.190899	Eye/ear disorders
IL6	Other/unspecified dorsalgia	0.0568406	0.262444	0.59119	0.19904	Injuries, Symptoms & Signs, Musculoskeletal
IL6	Iron deficiency anaemia	-0.0445071	0.37715	0.680142	0.142146	Blood/immune diseases
IL6	Hallux valgus (acquired)	0.0638064	0.23389	0.563443	0.211771	Injuries, Symptoms & Signs, Musculoskeletal
IL6	Polyp of the female genital tract	0.0209154	0.698598	0.887342	0.0478516	Genitourinary diseases
IL6	Atherosclerosis, excluding cerebral and coronary sclerosis	-0.257937	6.10335e-07	8.70745e-05	3.82209	Cardiovascular diseases
IL6	Renal failure	-0.112804	0.025024	0.175699	0.64127	Genitourinary diseases
IL6	Viral infections characterized by skin and mucous membrane lesions	0.0759244	0.123225	0.406738	0.329869	Infectious diseases
IL6	Internal derangement of knee	-0.0713748	0.152417	0.453484	0.292096	Injuries, Symptoms & Signs, Musculoskeletal
IL6	Endometriosis	0.00466961	0.929188	0.977131	0.00987935	Genitourinary diseases
IL6	Other disorders of eyelid	0.0787833	0.114966	0.385732	0.347453	Eye/ear disorders
IL6	Malignant neoplasm of rectum, excluding all cancers (controls excluding all cancers)	-0.0703911	0.480853	0.761301	0.104226	Cancer and neoplasms
IL6	Pregnancy hypertension	-0.0990086	0.0476577	0.241868	0.521699	Pregnancy/Perinatal-related diseases
IL6	Suppurative and unspecified otitis media	-0.114079	0.022721	0.171028	0.660089	Eye/ear disorders
IL6	Unspecific neurodegenerative disorder	0.0373796	0.483861	0.761742	0.104199	Mental and neurological disorders
IL6	Coxarthrosis, primary, with hip surgery	0.0305706	0.540107	0.799167	0.0859296	Injuries, Symptoms & Signs, Musculoskeletal
IL6	Alcohol use disorder, ICD-based	-0.198776	6.40597e-05	0.00274175	2.30622	Mental and neurological disorders
IL6	Other diseases of pleura	-0.0400992	0.416635	0.71144	0.130566	Respiratory diseases
IL6	Acute bronchitis	-0.121276	0.0126255	0.116627	0.798661	Respiratory diseases
IL6	Temporomandibular joint disorders, including avohilmo	-0.0322784	0.508636	0.779342	0.0949083	Digestive diseases
IL6	False labour	-0.0691337	0.177699	0.49068	0.268059	Pregnancy/Perinatal-related diseases
IL6	Disorders of vestibular function (Vertigo)	-0.0191184	0.692672	0.885848	0.0492958	Eye/ear disorders
IL6	Any dementia (more control exclusions)	-0.0150187	0.777908	0.921388	0.035678	Mental and neurological disorders
IL6	Hernia of abdominal wall	0.024133	0.616404	0.848299	0.0635488	Digestive diseases
IL6	Disorders of other endocrine glands	-0.0187591	0.695707	0.887342	0.0483037	Endocrine/Metabolic-related diseases
IL6	Degeneration of macula and posterior pole	-0.0209083	0.676323	0.877714	0.0515753	Eye/ear disorders
IL6	Disorders of vitreous body	0.0186996	0.697625	0.887342	0.0478516	Eye/ear disorders
IL6	Bacterial pneumoniae	-0.212567	1.04393e-05	0.000670204	2.9112	Respiratory diseases
IL6	Other headache syndromes	0.0519485	0.27766	0.599805	0.194336	Mental and neurological disorders
IL6	Chronic sinusitis	0.0960475	0.0429287	0.22777	0.543346	Respiratory diseases
IL6	Diseases of the digestive system	0.0455087	0.335674	0.65205	0.159469	Digestive diseases
IL6	Obesity due to excess calories	-0.0854218	0.0694343	0.291048	0.452493	Endocrine/Metabolic-related diseases
IL6	Visual disturbances	-0.103332	0.0271153	0.181147	0.627759	Eye/ear disorders
IL6	Excessive attrition of teeth	-0.125985	0.0117124	0.111488	0.816741	Digestive diseases
IL6	Asthma-related acute respiratory infections	-0.0364639	0.434405	0.728167	0.123191	Respiratory diseases
IL6	Heart failure and bmi 25plus	-0.0696601	0.175986	0.49068	0.26818	Cardiovascular diseases
IL6	Other functional intestinal disorders	-0.0711807	0.127399	0.412042	0.324656	Digestive diseases
IL6	Female genital prolapse	0.00709682	0.892123	0.968096	0.0143897	Genitourinary diseases
IL6	Spontaneous abortion	0.0462274	0.330705	0.649274	0.161199	Pregnancy/Perinatal-related diseases
IL6	Glucosamine medication	-0.00971364	0.838108	0.951625	0.0208378	Miscellaneous
IL6	Disorders of breast	-0.0128047	0.784075	0.923626	0.0351027	Genitourinary diseases
IL6	Disorders of ocular muscles, binocular movement, accommodation and refraction	0.0423479	0.354105	0.661821	0.151621	Eye/ear disorders
IL6	Primary gonarthrosis, bilateral	-0.110554	0.0187908	0.14986	0.708457	Autoimmune and inflammatory diseases
IL6	Benign neoplasm: Colon	-0.0443276	0.337793	0.65315	0.158548	Cancer and neoplasms
IL6	Noninfective enteritis and colitis	0.093997	0.0387287	0.214343	0.563952	Digestive diseases
IL6	Disorders of skin appendages	-0.0244735	0.588824	0.826786	0.0721705	Dermatologic diseases
IL6	COPD	-0.0834502	0.0757334	0.305791	0.433375	Respiratory diseases
IL6	Malignant neoplasm of bronchus and lung, excluding all cancers (controls excluding all cancers)	-0.0511202	0.479785	0.760548	0.104722	Cancer and neoplasms
IL6	Irregular menses	-0.0874073	0.0578301	0.265415	0.487071	Genitourinary diseases
IL6	Other menopausal disorders	0.00958693	0.843198	0.951661	0.0208378	Genitourinary diseases
IL6	Other anxiety disorders	-0.0290006	0.528325	0.795363	0.0872576	Mental and neurological disorders
IL6	Dementia	0.0682633	0.165266	0.469778	0.280168	Mental and neurological disorders
IL6	Transient ischemic attack	-0.0538465	0.238754	0.567703	0.209848	Cardiovascular diseases
IL6	Bacterial infection, other or unspecified	-0.100252	0.0246747	0.175699	0.64127	Infectious diseases
IL6	Other cataract	0.0550674	0.241109	0.571442	0.208617	Eye/ear disorders
IL6	Spinal stenosis	0.0645461	0.15608	0.457549	0.290526	Injuries, Symptoms & Signs, Musculoskeletal
IL6	Recurrent or chronic depression	-0.130561	0.00451268	0.064381	1.03958	Mental and neurological disorders
IL6	Basal cell carcinoma, excluding all cancers (controls excluding all cancers)	-0.0472239	0.312548	0.630003	0.174567	Cancer and neoplasms
IL6	Venous thromboembolism	0.115728	0.00799295	0.0932995	0.883925	Cardiovascular diseases
IL6	Sciatica+with lumbago	0.0135998	0.756741	0.912735	0.039008	Injuries, Symptoms & Signs, Musculoskeletal
IL6	Glaucoma	0.148995	0.000751767	0.0175168	1.53076	Eye/ear disorders
IL6	Gonarthrosis, primary, with knee surgery	-0.0681622	0.128149	0.413426	0.323413	Injuries, Symptoms & Signs, Musculoskeletal
IL6	Dementia, including avohilmo	0.0515039	0.279781	0.600733	0.193053	Mental and neurological disorders
IL6	Migraine	0.0571272	0.193633	0.504429	0.252031	Mental and neurological disorders
IL6	Diseases of vocal cords and larynx+other diseases of upper respiratory tract, no elsewhere classified	-0.136547	0.00158618	0.0283553	1.35564	Respiratory diseases
IL6	Basal cell carcinoma, including avohilmo, excluding all cancers (controls excluding all cancers)	-0.0252283	0.584938	0.825341	0.0732671	Cancer and neoplasms
IL6	Osteopathies and chondropathies	-0.0261416	0.542214	0.799167	0.0855196	Injuries, Symptoms & Signs, Musculoskeletal
IL6	Disorders of sclera, cornea, iris and ciliary body	-0.0364802	0.392447	0.689333	0.138378	Eye/ear disorders
IL6	Spondylosis	-0.0293383	0.502333	0.77326	0.097938	Injuries, Symptoms & Signs, Musculoskeletal
IL6	Coxarthrosis, primary	-0.00312179	0.942692	0.982481	0.00711631	Injuries, Symptoms & Signs, Musculoskeletal
IL6	Fracture of forearm	0.056131	0.184298	0.492135	0.263157	Injuries, Symptoms & Signs, Musculoskeletal
IL6	Erysipelas	0.0611725	0.152927	0.453484	0.292096	Infectious diseases
IL6	Fracture of lower leg, including ankle	-0.0324417	0.440938	0.733159	0.120216	Injuries, Symptoms & Signs, Musculoskeletal
IL6	Ovarian cyst	0.0200253	0.658334	0.867827	0.0544563	Genitourinary diseases
IL6	Other malignant neoplasms of skin (=non-melanoma skin cancer), excluding all cancers (controls excluding all cancers)	-0.0401612	0.373531	0.678379	0.143469	Cancer and neoplasms
IL6	Second line medication for Crohn's disease	-0.0738579	0.0778716	0.307336	0.430605	Miscellaneous
IL6	Other acute lower respiratory infections	-0.12656	0.00241545	0.0387679	1.22123	Respiratory diseases
IL6	Valvular heart disease excluding rheumatic fever	-0.0442348	0.318647	0.638288	0.169177	Cardiovascular diseases
IL6	Acute sinusitis	-0.0118774	0.777048	0.921388	0.035678	Respiratory diseases
IL6	Menorrhagia	0.00703341	0.878152	0.963572	0.0169396	Genitourinary diseases
IL6	Coronary revascularization (ANGIO or CABG)	-0.189585	5.63341e-05	0.00249424	2.34825	Cardiovascular diseases
IL6	Disorders of synovium and tendon	-0.0395723	0.346345	0.657516	0.153719	Injuries, Symptoms & Signs, Musculoskeletal
IL6	Alcohol use disorder, Swedish definition	-0.138677	0.00108538	0.022121	1.43768	Miscellaneous
IL6	Benign neoplasm of colon, rectum, anus and anal canal	-0.0302042	0.472533	0.756525	0.107524	Cancer and neoplasms
IL6	Reimbursement for rheumatic diseases	-0.0914088	0.0275106	0.181147	0.626037	Digestive diseases
IL6	Other arthrosis	0.0199831	0.640171	0.858605	0.0601768	Injuries, Symptoms & Signs, Musculoskeletal
IL6	Diseases of arteries, arterioles and capillaries (FINNGEN)	-0.141538	0.006559	0.0802073	0.943105	Cardiovascular diseases
IL6	Allergic conjunctivitis	0.058468	0.155464	0.456787	0.290526	Eye/ear disorders
IL6	Infections of the skin and subcutaneous tissue	-0.0687847	0.0925627	0.338397	0.393201	Dermatologic diseases
IL6	Acute appendicitis, no complications	-0.00460747	0.90997	0.968687	0.0132701	Digestive diseases
IL6	Asthma, unspecified (mode)	-0.0505686	0.224189	0.549417	0.218408	Respiratory diseases
IL6	Coxarthrosis	0.000477057	0.991168	0.995043	0.00153008	Injuries, Symptoms & Signs, Musculoskeletal
IL6	Substance abuse (more control exclusions)	-0.12717	0.00312441	0.0483342	1.15031	Mental and neurological disorders
IL6	Dermatitis	0.0255331	0.525592	0.794888	0.0884034	Dermatologic diseases
IL6	Asthma-related infections	-0.0600078	0.136864	0.429666	0.310872	Respiratory diseases
IL6	Carpal tunnel syndrome	0.00755223	0.852335	0.955806	0.0190724	Mental and neurological disorders
IL6	Atopic dermatitis	-0.183883	7.06652e-06	0.000516816	3.02637	Dermatologic diseases
IL6	Obesity	-0.0429482	0.284751	0.604259	0.192189	Endocrine/Metabolic-related diseases
IL6	Inflammatory diseases of female pelvic organs	-0.0759923	0.0630817	0.2793	0.468906	Genitourinary diseases
IL6	Myocardial infarction, strict	-0.139473	0.00159002	0.0283553	1.35564	Cardiovascular diseases
IL6	Meniscus derangement	0.0397078	0.332728	0.651255	0.160747	Injuries, Symptoms & Signs, Musculoskeletal
IL6	Other retinal disorders	-0.00499887	0.901408	0.968687	0.0134836	Eye/ear disorders
IL6	Rotator cuff syndrome	-0.0373684	0.348515	0.657516	0.153445	Injuries, Symptoms & Signs, Musculoskeletal
IL6	Acute tubulo-interstitial nephritis	-0.0983797	0.0121468	0.113843	0.80875	Genitourinary diseases
IL6	Stroke, excluding SAH	-0.0557078	0.164353	0.469209	0.280515	Cardiovascular diseases
IL6	Malignant neoplasm of small intestine, excluding all cancers (controls excluding all cancers)	-0.249313	0.241798	0.571442	0.208279	Cancer and neoplasms
IL6	Other disorders of skin and subcutaneous tissue	-0.0146643	0.702208	0.887597	0.0476531	Dermatologic diseases
IL6	Diseases of middle ear and mastoid	-0.043841	0.258159	0.587505	0.200641	Eye/ear disorders
IL6	Lumbar disc prolapse	-0.0325551	0.398367	0.694977	0.136039	Injuries, Symptoms & Signs, Musculoskeletal
IL6	Appendectomy	-0.0288523	0.44414	0.733945	0.119702	Digestive diseases
IL6	All anxiety disorders	-0.00881085	0.820441	0.938995	0.0257147	Mental and neurological disorders
IL6	Gastro-oesophageal reflux disease	-0.0312896	0.407571	0.703844	0.133326	Respiratory diseases
IL6	Cholecystectomy	-0.136126	0.000305071	0.00979277	1.75672	Digestive diseases
IL6	Other neurological diseases	-0.136417	0.000267271	0.00903093	1.79349	Mental and neurological disorders
IL6	Heart failure, strict	-0.11092	0.0047313	0.0667582	1.0261	Cardiovascular diseases
IL6	Anaemias	-0.0495645	0.322775	0.640561	0.167312	Blood/immune diseases
IL6	Varicose veins	0.0262814	0.493709	0.767251	0.101107	Cardiovascular diseases
IL6	Acute appendicitis	0.0075585	0.834176	0.949541	0.0216543	Digestive diseases
IL6	Tonsillectomy and adenotomy	-0.0369466	0.3302	0.649274	0.161416	Respiratory diseases
IL6	Other arrhythmias	0.0754241	0.0422578	0.225141	0.547596	Cardiovascular diseases
IL6	Pain in joint	0.0142841	0.703229	0.887597	0.0476531	Injuries, Symptoms & Signs, Musculoskeletal
IL6	Diarrhoea and gastroenteritis of presumed infectious origin	-0.0904563	0.011324	0.110992	0.82317	Infectious diseases
IL6	Atrial fibrillation and flutter with reimbursement	-0.088684	0.0697601	0.291048	0.452493	Cardiovascular diseases
IL6	Conjunctivitis	0.0471155	0.184052	0.492135	0.263157	Eye/ear disorders
IL6	Hyperplasia of prostate	-0.0492794	0.24834	0.580818	0.202946	Genitourinary diseases
IL6	Leiomyoma of uterus	0.0545957	0.14822	0.446747	0.294684	Cancer and neoplasms
IL6	Low back pain	0.0844781	0.0168554	0.138733	0.735815	Injuries, Symptoms & Signs, Musculoskeletal
IL6	Polycystic ovarian syndrome, consortium definition	-0.0749977	0.0382511	0.212617	0.56659	Endocrine/Metabolic-related diseases
IL6	Pure hypercholesterolaemia	-0.116589	0.00117069	0.0231256	1.4257	Endocrine/Metabolic-related diseases
IL6	Inguinal hernia	0.0963163	0.00856729	0.0954132	0.879573	Digestive diseases
IL6	Diverticular disease of intestine	-0.00691429	0.848842	0.953555	0.0200762	Digestive diseases
IL6	Polyarthropathies	-0.0938705	0.0087685	0.0954132	0.879573	Injuries, Symptoms & Signs, Musculoskeletal
IL6	Other maternal disorders predominantly related to pregnancy	0.0941292	0.00935832	0.0987286	0.8674	Pregnancy/Perinatal-related diseases
IL6	Angina pectoris	-0.181558	1.9733e-06	0.00024091	3.37215	Cardiovascular diseases
IL6	Sensorineural hearing loss	0.025751	0.466834	0.7529	0.108839	Eye/ear disorders
IL6	Disorders of choroid and retina	0.0266471	0.443425	0.733945	0.119845	Eye/ear disorders
IL6	Pain in limb	-0.0367113	0.284209	0.604179	0.192189	Injuries, Symptoms & Signs, Musculoskeletal
IL6	Other disorders of urethra and urinary system	0.00105477	0.975871	0.99367	0.00207792	Genitourinary diseases
IL6	Disorders of eyelid, lacrimal system and orbit	0.0199781	0.553756	0.804768	0.0823696	Eye/ear disorders
IL6	Asthma (only as main-diagnosis) (more control exclusions)	-0.00824406	0.811486	0.938007	0.0270336	Respiratory diseases
IL6	Shoulder lesions	-0.0582792	0.0865034	0.327641	0.40622	Injuries, Symptoms & Signs, Musculoskeletal
IL6	Medical treatment for female infertility	-0.0644458	0.372614	0.677672	0.143606	Miscellaneous
IL6	Bleeding	0.051131	0.12417	0.408056	0.328237	Miscellaneous
IL6	Cholelithiasis	-0.137943	3.62547e-05	0.00172411	2.51069	Digestive diseases
IL6	Excessive, frequent and irregular menstruation	0.005277	0.885787	0.964896	0.0162512	Genitourinary diseases
IL6	Other intervertebral disc disorders	0.00854607	0.794066	0.927755	0.0330994	Injuries, Symptoms & Signs, Musculoskeletal
IL6	Constipation	-0.0417114	0.199138	0.514473	0.243524	Digestive diseases
IL6	Acute upper respiratory infections of multiple and unspecified sites	-0.11226	0.000503434	0.0137534	1.61328	Respiratory diseases
IL6	Spondylopathies	0.0160242	0.627923	0.854898	0.0616299	Injuries, Symptoms & Signs, Musculoskeletal
IL6	Renal tubulo-interstitial diseases	-0.0668382	0.035742	0.208282	0.578222	Genitourinary diseases
IL6	STROKE	-0.0977683	0.0053245	0.0696164	1.00848	Endocrine/Metabolic-related diseases
IL6	Hypothyroidism, strict autoimmune	0.00365882	0.911283	0.968687	0.0132701	Endocrine/Metabolic-related diseases
IL6	Migraine, single triptan purchase ok & required. ICD-code if available is included	0.112353	0.000477069	0.0133164	1.61927	Mental and neurological disorders
IL6	Type 2 diabetes, wide definition	-0.2121	2.70325e-10	8.67742e-08	6.87474	Endocrine/Metabolic-related diseases
IL6	Intestinal infectious diseases	-0.0688869	0.0247579	0.175699	0.64127	Infectious diseases
IL6	Anxiety disorders (more control exclusions)	-0.0336161	0.300858	0.618402	0.181835	Mental and neurological disorders
IL6	Malaria	1.08446	0.0380286	0.212555	0.567349	Infectious diseases
IL6	Sleep apnoea	-0.0547004	0.077063	0.307336	0.430605	Mental and neurological disorders
IL6	Asthma (more control exclusions)	-0.0290442	0.358509	0.664186	0.149481	Respiratory diseases
IL6	Asthma/COPD (KELA code 203)	0.0535816	0.0776022	0.307336	0.430605	Respiratory diseases
IL6	Depression	-0.131616	1.93627e-05	0.00103545	2.71863	Mental and neurological disorders
IL6	Disorders of lipoprotein metabolism and other lipidaemias	-0.120256	0.000130919	0.00480285	2.05885	Endocrine/Metabolic-related diseases
IL6	Chronic diseases of tonsils and adenoids	-0.035934	0.248039	0.580818	0.203029	Respiratory diseases
IL6	Lower back pain or/and sciatica	0.0428632	0.15174	0.453102	0.292843	Injuries, Symptoms & Signs, Musculoskeletal
IL6	Maternal infectious and parasitic diseases classifiable elsewhere but complicating pregnancy, childbirth and the puerperium	0.155185	0.537606	0.798942	0.085939	Pregnancy/Perinatal-related diseases
IL6	Other bacterial diseases	0.0285357	0.342723	0.657516	0.15406	Infectious diseases
IL6	Gonarthrosis	0.00135783	0.966604	0.989856	0.00369943	Injuries, Symptoms & Signs, Musculoskeletal
IL6	Cystitis	0.0224803	0.46139	0.749904	0.110313	Genitourinary diseases
IL6	Sleep apnoea, including avohilmo	-0.0511034	0.0845096	0.325857	0.409102	Mental and neurological disorders
IL6	Other disorders of ear	0.0378892	0.208865	0.529707	0.232272	Eye/ear disorders
IL6	Other soft tissue disorders, not elsewhere classified	-0.0297948	0.317943	0.637872	0.169764	Injuries, Symptoms & Signs, Musculoskeletal
IL6	Coronary atherosclerosis	-0.109234	0.00107059	0.022121	1.43768	Cardiovascular diseases
IL6	Atrial fibrillation and flutter	-0.0880044	0.0336475	0.20208	0.588802	Cardiovascular diseases
IL6	Diseases of male genital organs	0.0158666	0.633528	0.857199	0.0604971	Genitourinary diseases
IL6	Nerve, nerve root and plexus disorders	-0.0507941	0.0805185	0.315373	0.423332	Mental and neurological disorders
IL6	Sleep disorders (combined)	-0.0440685	0.129656	0.417238	0.31964	Mental and neurological disorders
IL6	Mood [affective] disorders	-0.135116	4.99067e-06	0.000427201	3.11362	Mental and neurological disorders
IL6	Complications of labour and delivery	0.0139475	0.65074	0.864064	0.0569001	Pregnancy/Perinatal-related diseases
IL6	Dermatitis and eczema	-0.057393	0.043743	0.227886	0.542147	Dermatologic diseases
IL6	Diseases of veins, lymphatic vessels and lymph nodes, not elsewhere classified	0.0138513	0.635556	0.857199	0.0604971	Cardiovascular diseases
IL6	Autoimmune diseases excluding thyroid diseases	-0.0135402	0.63276	0.857199	0.0604971	Autoimmune and inflammatory diseases
IL6	Depression or dysthymia	-0.0943981	0.001579	0.0283553	1.35564	Mental and neurological disorders
IL6	Hernia	0.0350789	0.217088	0.542091	0.222477	Digestive diseases
IL6	Disorders of the thyroid gland	0.0350978	0.211003	0.530192	0.2308	Endocrine/Metabolic-related diseases
IL6	Diseases of oesophagus, stomach and duodenum	-0.0260322	0.340264	0.655021	0.156466	Digestive diseases
IL6	Diabetes, insulin treatment (Kela reimbursement) (more control exclusions)	-0.179378	4.7772e-10	1.22679e-07	6.70663	Endocrine/Metabolic-related diseases
IL6	Bronchitis	-0.134679	5.53972e-07	8.70745e-05	3.82209	Respiratory diseases
IL6	All pneumoniae	-0.187908	5.2886e-12	2.43602e-09	8.45448	Respiratory diseases
IL6	Metabolic disorders	-0.0854048	0.00185894	0.0318251	1.30687	Endocrine/Metabolic-related diseases
IL6	Hard cardiovascular diseases	-0.107524	0.000297921	0.00979277	1.7568	Cardiovascular diseases
IL6	Pregnancy with abortive outcome	0.054238	0.0560019	0.260617	0.494792	Pregnancy/Perinatal-related diseases
IL6	Type 2 diabetes, definitions combined	-0.193916	5.69164e-12	2.43602e-09	8.45448	Endocrine/Metabolic-related diseases
IL6	Senile cataract	0.0601383	0.0578787	0.265415	0.487071	Eye/ear disorders
IL6	Dorsalgia	0.0547213	0.0400458	0.218771	0.555769	Injuries, Symptoms & Signs, Musculoskeletal
IL6	Ischaemic heart disease, wide definition	-0.126238	2.01606e-05	0.00103545	2.71813	Cardiovascular diseases
IL6	Codeine or tramadol medication	-0.0163035	0.532452	0.795363	0.0872576	Miscellaneous
IL6	Influenza and pneumonia	-0.182391	4.77674e-12	2.43602e-09	8.45448	Respiratory diseases
IL6	Use of hypnotics and sedatives	-0.0947287	0.000362034	0.0110679	1.70212	Mental and neurological disorders
IL6	Chronic lower respiratory diseases	0.0037667	0.881829	0.964091	0.0167768	Respiratory diseases
IL6	Cardiac arrhythmias	-0.0275609	0.355424	0.663269	0.15068	Respiratory diseases
IL6	Other diseases of urinary system	0.0073424	0.771821	0.921021	0.0367374	Genitourinary diseases
IL6	Acute upper respiratory infections	-0.0681001	0.00624906	0.0771519	0.961059	Respiratory diseases
IL6	Arthrosis	0.00184029	0.94514	0.982905	0.00660657	Injuries, Symptoms & Signs, Musculoskeletal
IL6	Other diseases of intestines	-0.0386749	0.112173	0.380026	0.352952	Digestive diseases
IL6	Other heart diseases	-0.0292947	0.358071	0.664186	0.149552	Cardiovascular diseases
IL6	First line medication for Crohn's disease	-0.0384044	0.11042	0.379998	0.354097	Miscellaneous
IL6	Other joint disorders	0.0431692	0.077396	0.307336	0.430605	Injuries, Symptoms & Signs, Musculoskeletal
IL6	Other dorsopathies, not elsewhere classified	0.0541511	0.0233165	0.17406	0.653292	Injuries, Symptoms & Signs, Musculoskeletal
IL6	Malignant otitis externa	0.913722	0.308695	0.626131	0.177407	Eye/ear disorders
IL6	Episodal and paroxysmal disorders	-0.0141073	0.530151	0.795363	0.0872576	Mental and neurological disorders
IL6	Autoimmune diseases	-0.00512423	0.821255	0.938995	0.0256154	Autoimmune and inflammatory diseases
IL6	Other diseases of upper respiratory tract	-0.0212006	0.343583	0.657516	0.15399	Respiratory diseases
IL6	Hypertension, essential	-0.106863	2.72596e-05	0.0013462	2.6035	Cardiovascular diseases
IL6	Falls/tendency to fall	0.0242119	0.272078	0.599736	0.195572	Miscellaneous
IL6	Artrosis, including avohilmo	-0.0106136	0.652902	0.865065	0.0564242	Injuries, Symptoms & Signs, Musculoskeletal
IL6	Any mental disorder	-0.0649057	0.00354575	0.0541994	1.10679	Mental and neurological disorders
IL6	Soft tissue disorders	-0.0209688	0.334667	0.65205	0.159575	Injuries, Symptoms & Signs, Musculoskeletal
IL6	Single spontaneous delivery	-0.00638573	0.813085	0.938007	0.0269166	Pregnancy/Perinatal-related diseases
IL6	Dorsopathies	0.0523924	0.0154443	0.133516	0.749519	Injuries, Symptoms & Signs, Musculoskeletal
IL6	Depression medications	-0.128904	1.88414e-05	0.00103545	2.71863	Mental and neurological disorders
IL6	Noninflammatory disorders of female genital tract	0.0240303	0.363002	0.667757	0.148461	Genitourinary diseases
IL6	Hypertension	-0.0961435	7.20883e-05	0.00298585	2.2683	Cardiovascular diseases
IL6	COPD/asthma/ILD related infections	-0.128929	6.38495e-10	1.36638e-07	6.6476	Respiratory diseases
IL6	Statin medication	-0.088598	0.000177965	0.00634743	1.93953	Cardiovascular diseases
IL6	Arthropathies	-0.00196318	0.925005	0.97593	0.0101197	Injuries, Symptoms & Signs, Musculoskeletal
IL6	Diseases of oral cavity, salivary glands and jaws	-0.0357882	0.076514	0.307336	0.430762	Digestive diseases
IL6	Pain (limb, back, neck, head abdominally)	-0.0301199	0.126437	0.411396	0.32573	Miscellaneous
IL6	Cardiovascular diseases (excluding rheumatic etc)	-0.042373	0.0739986	0.302067	0.438893	Cardiovascular diseases
IL6	Antihypertensive medication - note that there are other indications	-0.0887199	0.000117728	0.00444597	2.09308	Miscellaneous
IL6	Paracetamol of NSAID medication	0.00725678	0.796328	0.928688	0.0322838	Miscellaneous
